# Supplementary material for: Microbiota and functional analyses of nitrogen-fixing bacteria in root-knot nematode parasitism of plants
Source: Microbiome. 2023 Mar 10;11:48. doi: 10.1186/s40168-023-01484-3 (PMC9999639; doi:10.1186/s40168-023-01484-3)
Supplement: Supplementary file 3 — Additional file 2: Table S2. Summary of the differential bacterial communities between the rhizosphere (soil) and endophytic (root) microbiota in five plant species at the Phylum and Order levels. [file 40168_2023_1484_MOESM2_ESM.xls]

## Sheet: Table S2-1
Table S2. Summary of the differential bacterial communities between the rhizosphere (soil) and endophytic (root) microbiota in five plant species at the Phylum and Order levels.
Phylum	Freq1(plant)	Freq2(soil)	pValue	qValue	Difference between means
Proteobacteria	52.2331	42.8661	0.000366464	0.000674294	9.6724
Actinobacteria	23.871	7.99696	4.08503e-18	3.13186e-17	14.4507
Bacteroidetes	8.99776	6.4437	0.0169518	0.0236298	1.58836
Patescibacteria	3.99625	1.2016	2.34051e-18	2.15327e-17	2.29471
Chloroflexi	2.54891	4.54473	2.17596e-08	6.25589e-08	-1.96467
Firmicutes	2.3883	0.643607	1.8352e-11	7.67449e-11	1.24
Acidobacteria	1.53713	20.3993	2.55794e-21	2.94163e-20	-16.1609
Verrucomicrobia	1.22003	4.74157	1.69486e-16	1.11377e-15	-3.03794
Planctomycetes	0.79337	2.84644	3.76119e-08	1.01773e-07	-1.53583
unclassified	0.719894	0.0168425	2.55794e-21	2.94163e-20	0.40551
Chlamydiae	0.398225	0.244237	0.00159397	0.00271565	0.143989
Gemmatimonadetes	0.155421	4.38097	2.55794e-21	2.94163e-20	-3.74001
Nitrospirae	0.0378276	0.699974	2.55794e-21	2.94163e-20	-0.636271
Rokubacteria	0.0167516	0.552603	4.00468e-07	9.69555e-07	-0.517247
Latescibacteria	0.0146263	0.81188	4.34296e-13	2.21974e-12	-0.590158
Elusimicrobia	0.00886921	0.220591	2.68258e-13	1.54248e-12	-0.18707
FCPU426	0.00368799	0.0917591	4.74112e-11	1.81743e-10	-0.0572537
Fusobacteria	0.00318133	0.00164983	0.0262688	0.0345247	0.00108769
Fibrobacteres	0.00276138	0.0355338	4.0402e-09	1.32749e-08	-0.0177263
Omnitrophicaeota	0.0013812	0.00823705	3.29082e-06	7.20847e-06	-0.00377522
Entotheonellaeota	0.00133021	0.0248272	0.000167026	0.000334052	-0.0164237
Dadabacteria	0.00084139	0.0111342	0.000860882	0.0015231	-0.0023546
BRC1	0.000813729	0.021531	4.7996e-12	2.20782e-11	-0.0165544
Epsilonbacteraeota	0.000661058	0	0.0251366	0.0340084	4.74582e-05
Hydrogenedentes	0.000660979	0.0151014	1.56364e-06	3.59636e-06	-0.00736099
Synergistetes	0.00019854	0.0358531	9.39406e-06	1.96421e-05	-0.00176544
WS2	0.000197044	0.0266322	8.68251e-09	2.66264e-08	-0.0221118
GAL15	0.000173405	0.0281529	9.80537e-08	2.50582e-07	-0.00166336
Tenericutes	0	0.0065166	0.00198943	0.00315566	-3.21397e-05
Kiritimatiellaeota	0	0.0056143	1.50413e-09	5.3223e-09	-0.00136467
Crenarchaeota	0	0.00452083	0.00509249	0.00755661	-2.80122e-05
Zixibacteria	0	0.0027588	0.000291327	0.000558377	-4.63419e-05
Diapherotrites	0	0.00111817	0.00509249	0.00755661	-4.96372e-05
Calditrichaeota	0	0.000454193	0.00198943	0.00315566	-2.8104e-05
Margulisbacteria	0	0.000295218	0.0129317	0.0185893	-4.42665e-05

## Sheet: Table S2-2
Table S2. Summary of the differential bacterial communities between the rhizosphere (soil) and endophytic (root) microbiota in five plant species at the Phylum and Order levels.
Order	Freq1(plant)	Freq2(soil)	pValue	qValue	Difference between means
Betaproteobacteriales	17.2272	11.2528	2.11859e-06	5.5352e-06	5.41303
Rhizobiales	14.885	6.4145	7.32312e-17	1.69805e-15	8.54952
Streptomycetales	6.12642	0.253703	2.55794e-21	1.05444e-19	4.9062
Pseudomonadales	5.82205	1.4897	1.57482e-05	3.50357e-05	2.05272
Pseudonocardiales	4.91776	0.25001	2.28518e-11	1.36742e-10	2.10938
Micromonosporales	4.89503	0.273906	5.11588e-21	1.89799e-19	3.31377
Saccharimonadales	3.58483	0.586321	2.55794e-21	1.05444e-19	2.35715
Corynebacteriales	2.75227	0.290306	9.54111e-19	2.94979e-17	1.64679
Bacillales	2.1217	0.522443	1.82705e-10	9.68336e-10	1.02394
Flavobacteriales	1.81464	0.570723	1.86862e-06	4.95185e-06	0.967914
Xanthomonadales	1.61214	2.53563	0.00394096	0.00616918	-0.500151
Cytophagales	1.59778	0.932703	0.00454741	0.00705895	0.371357
Enterobacteriales	1.50376	0.113737	2.33701e-15	4.81684e-14	0.88951
Sphingobacteriales	1.32728	0.914009	0.0191211	0.0264699	0.296008
Propionibacteriales	1.14342	0.519353	0.0202927	0.0279874	0.367947
Myxococcales	1.0544	3.31733	3.10022e-18	8.21559e-17	-1.90701
Chloroflexales	1.00881	0.484256	0.00153226	0.00256067	0.404076
Catenulisporales	0.841306	0.067502	5.49956e-10	2.64979e-09	0.496756
Frankiales	0.780444	1.11315	0.000765824	0.00134291	-0.372991
unclassified	0.719894	0.0168425	2.55794e-21	1.05444e-19	0.40551
SBR1031	0.68188	0.212924	1.12085e-06	3.0353e-06	0.401842
Gammaproteobacteria_Incertae_Sedis	0.492862	1.05012	7.51963e-06	1.78832e-05	-0.431337
Chlamydiales	0.398225	0.244237	0.00159397	0.00265185	0.143989
Isosphaerales	0.385511	0.0836917	7.46003e-12	5.12532e-11	0.269414
Solibacterales	0.375582	3.27107	2.55794e-21	1.05444e-19	-2.31859
Streptosporangiales	0.373107	0.0544906	3.0873e-16	6.73759e-15	0.204641
Chthoniobacterales	0.351648	1.13485	3.51999e-11	1.97866e-10	-0.678908
Opitutales	0.331037	0.410506	0.000335036	0.000630956	-0.15456
Nitrososphaerales	0.302667	0.00313056	0.00121794	0.00206327	0.134308
Microtrichales	0.243459	0.564935	0.00141531	0.00237593	-0.332349
Acidobacteriales	0.230652	5.79543	9.70121e-09	3.71046e-08	-3.41636
metagenome	0.220847	0.894056	2.45481e-10	1.23072e-09	-0.779659
unclassified_Acidobacteria_Subgroup_6	0.219699	3.20278	1.71382e-19	5.78024e-18	-2.31179
Solirubrobacterales	0.204649	0.734167	9.37611e-12	6.32461e-11	-0.438761
Micropepsales	0.202631	1.17159	2.86977e-05	6.33741e-05	-0.88905
Blastocatellales	0.201871	0.801562	0.0106021	0.0157335	-0.523778
Reyranellales	0.181777	0.382095	1.85596e-08	6.68506e-08	-0.177809
Micavibrionales	0.180715	0.0568425	0.000222041	0.000440519	0.0685732
Kineosporiales	0.162588	0.0249052	5.88357e-09	2.32213e-08	0.0900524
IMCC26256	0.160932	0.616022	3.90057e-15	7.23556e-14	-0.469191
Clostridiales	0.158318	0.0758041	0.00737928	0.0110392	0.0328142
Fimbriimonadales	0.149138	0.318336	1.21784e-09	5.71921e-09	-0.16863
Pedosphaerales	0.149064	2.7083	2.55794e-21	1.05444e-19	-2.23688
Armatimonadales	0.148895	0.00133433	2.60243e-13	3.21834e-12	0.123452
Gemmatales	0.128748	0.533183	8.22248e-09	3.17765e-08	-0.269887
Azospirillales	0.127683	0.201988	0.000184163	0.000373358	-0.0783896
Diplorickettsiales	0.127639	0.461275	6.31014e-06	1.52017e-05	-0.240424
Gemmatimonadales	0.120163	4.10744	2.55794e-21	1.05444e-19	-3.66487
Candidatus_Kaiserbacteria	0.114471	0.0422789	8.08021e-05	0.000169365	0.045764
Acidobacteriia_Subgroup_2	0.104904	2.96707	7.74802e-06	1.8309e-05	-1.45154
Pyrinomonadales	0.10356	1.04324	0.017051	0.0237817	-0.69761
unclassified_WS6	0.101689	0.00148694	2.57136e-12	2.07386e-11	0.0631151
Rickettsiales	0.0851628	0.148043	0.000335036	0.000630956	-0.0647807
Pirellulales	0.0828409	0.430591	4.18769e-07	1.21378e-06	-0.206253
Erysipelotrichales	0.0816225	0.00474604	3.26242e-07	9.68287e-07	0.0297772
Acetobacterales	0.080909	0.558413	7.46003e-12	5.12532e-11	-0.496089
Methylacidiphilales	0.0782212	0.0128319	0.000309017	0.000587925	0.0184615
unclassified_KD4-96	0.0746755	0.568815	3.10022e-18	8.21559e-17	-0.489536
Gaiellales	0.0697206	1.26838	2.55794e-21	1.05444e-19	-1.23068
Legionellales	0.0665028	0.0287228	3.20493e-05	7.03567e-05	0.0323708
Elsterales	0.064685	1.43901	1.2481e-12	1.12938e-11	-0.741137
Tepidisphaerales	0.0635372	0.779952	2.57621e-11	1.5099e-10	-0.614322
unclassified_Alphaproteobacteria	0.056837	0.774913	2.55794e-21	1.05444e-19	-0.652828
Vampirovibrionales	0.0550321	0.00629063	4.83162e-06	1.21765e-05	0.0181606
Thermoanaerobaculales	0.053101	0.293299	1.14311e-08	4.24093e-08	-0.184088
Phycisphaerales	0.0414597	0.272753	2.2152e-07	6.84867e-07	-0.12346
Nitrospirales	0.0375679	0.672361	2.55794e-21	1.05444e-19	-0.60335
unclassified_Acidimicrobiia	0.03026	0.226891	2.60467e-11	1.5099e-10	-0.142753
KF-JG30-C25	0.0301478	0.762889	0.00296649	0.00468327	-0.253001
C0119	0.0266292	0.0715564	0.00464787	0.00715501	-0.0186552
Thermomicrobiales	0.0264581	0.10353	2.17596e-08	7.6884e-08	-0.0696951
Planctomycetales	0.025637	0.169745	4.84966e-09	1.99914e-08	-0.0881322
unclassified_S0134_terrestrial_group	0.023685	0.129257	0.00088098	0.0015202	-0.0225187
Anaerolineales	0.0223859	0.204159	8.83286e-08	2.92588e-07	-0.0997937
unclassified_OM190	0.0221882	0.154041	0.001825	0.00300923	-0.0485476
Nostocales	0.0217138	0.0972907	0.0433713	0.0566576	-0.04592
Candidatus_Levybacteria	0.0214771	0.000129394	2.67898e-09	1.14242e-08	0.010907
OPB56	0.0208281	0.146286	8.96813e-18	2.21812e-16	-0.121152
2022-11-24	0.0197921	0.348296	2.89629e-12	2.28622e-11	-0.265183
Candidatus_Pacebacteria	0.019375	0.00131158	7.31588e-09	2.85704e-08	0.0107342
Coxiellales	0.0174527	0.0195018	0.0460014	0.0596732	-0.0048355
Chthonomonadales	0.0169997	0.00346394	1.24029e-05	2.84041e-05	0.0102769
Tistrellales	0.0166757	0.0792852	0.000455385	0.000853271	-0.051853
Rokubacteriales	0.0165347	0.530588	3.45446e-07	1.01715e-06	-0.480272
unclassified_TK10	0.0159432	0.196503	2.99529e-13	3.35951e-12	-0.154309
Oceanospirillales	0.0146112	0.0227886	0.0141431	0.020027	-0.00539294
Selenomonadales	0.0136254	0.000630645	0.0273116	0.0372522	0.00184898
unclassified_Planctomycetacia	0.0122709	0.00445972	0.00135724	0.00228879	0.00713125
unclassified_Latescibacteria	0.0114781	0.684955	1.28763e-11	8.09677e-11	-0.43198
Holophagae_Subgroup_7	0.0111988	0.718602	2.93243e-13	3.35951e-12	-0.662336
Salinisphaerales	0.0111238	0.143265	4.77809e-11	2.64578e-10	-0.0807789
S085	0.0108234	0.151767	4.94609e-13	4.70512e-12	-0.0994527
RBG-13-54-9	0.0103236	0.0640959	6.63067e-06	1.58708e-05	-0.0226228
Desulfarculales	0.0103203	0.481387	2.81145e-13	3.35951e-12	-0.400443
unclassified_MB-A2-108	0.0102479	0.153815	8.39865e-07	2.3253e-06	-0.121281
Marine_Group_II	0.0096153	0.00246587	0.012752	0.0183818	0.0031956
unclassified_Acidobacteria_Subgroup_25	0.00918459	0.0100217	0.0288922	0.0392638	-0.00295166
unclassified_vadinHA49	0.00878914	0.0866351	9.38239e-07	2.57842e-06	-0.026651
Candidatus_Chisholmbacteria	0.00863191	0	5.05103e-06	1.23285e-05	0.0027425
unclassified_AD3	0.00859635	0.372286	1.06464e-11	6.9295e-11	-0.137792
Candidatus_Jorgensenbacteria	0.00821239	0.120373	3.68106e-06	9.48384e-06	-0.0209941
PLTA13	0.00811144	0.256209	0.000160321	0.000328614	-0.0877057
Caedibacterales	0.00799076	0.0293521	0.0125099	0.01818	-0.00758276
Candidatus_Nomurabacteria	0.00787776	0.0692674	2.48687e-09	1.07283e-08	-0.0332558
unclassified_Acidobacteria_Subgroup_17	0.00770196	0.264614	3.62055e-12	2.79838e-11	-0.175633
Caldilineales	0.00686447	0.0379926	0.000196437	0.000393935	-0.0208498
unclassified_Parcubacteria	0.00629112	0.0970574	4.74927e-13	4.63679e-12	-0.072227
NB1-j	0.00604277	0.214954	4.20353e-06	1.06816e-05	-0.158136
CCD24	0.0058002	0.118622	1.09316e-05	2.53475e-05	-0.0711013
unclassified_Acidobacteria_Subgroup_5	0.00554451	0.307221	6.21311e-12	4.51973e-11	-0.255762
RCP2-54	0.0051857	0.223847	3.07879e-13	3.35951e-12	-0.0970499
SAR324_clade	0.00496118	0.0678871	1.79842e-11	1.11202e-10	-0.0589301
unclassified_JG30-KF-CM66	0.00484277	0.292411	2.41073e-13	3.08407e-12	-0.240967
Candidatus_Azambacteria	0.0046404	0.0304165	1.02647e-07	3.34052e-07	-0.0173859
unclassified_Pla4_lineage	0.00426289	0.0717753	1.74679e-09	7.71498e-09	-0.026625
DS-100	0.00411963	0.0678019	0.000588022	0.00107466	-0.0480408
SJA-28	0.00358364	0.0588073	4.2995e-08	1.46341e-07	-0.0482099
Aeromonadales	0.00356853	0.156747	0.01459	0.0205814	-0.00321482
unclassified_Acidobacteria_Subgroup_22	0.00321327	0.264245	9.58275e-12	6.34857e-11	-0.163405
Fusobacteriales	0.00318133	0.00164983	0.0262688	0.0359621	0.00108769
MBNT15	0.00294324	0.189691	1.86696e-13	2.47373e-12	-0.119419
Longimicrobiales	0.00284678	0.0506908	4.56367e-05	9.73058e-05	-0.0166846
unclassified_Gammaproteobacteria	0.00276675	0.0143516	2.81732e-06	7.30926e-06	-0.00710947
Fibrobacterales	0.00276138	0.0355338	4.0402e-09	1.68417e-08	-0.0177263
unclassified_FCPU426	0.0026109	0.0703725	4.8255e-05	0.000102301	-0.0459104
Latescibacterales	0.0024954	0.0302585	0.00219399	0.0034785	-0.0110967
Lineage_IV	0.00238867	0.0434589	1.52751e-12	1.3493e-11	-0.0416148
unclassified_Lineage_IIb	0.00238461	0.0301026	4.65455e-12	3.45368e-11	-0.0196017
unclassified_Armatimonadetes	0.00234417	0.000461343	0.0190567	0.0264699	0.00104707
Desulfuromonadales	0.00228419	0.0386338	0.000476555	0.000884009	-0.0179958
Acidiferrobacterales	0.00227407	0.010855	3.71379e-05	8.05741e-05	-0.00318995
Kallotenuales	0.00220919	0.0190604	3.79222e-06	9.70284e-06	-0.0068524
Neosynechococcales	0.00214052	8.26915e-05	0.00704663	0.0105842	3.79917e-05
PeM15	0.00209062	0.00626063	0.045068	0.0586675	-0.000916115
Parvibaculales	0.00201678	0.0141726	1.12614e-08	4.22019e-08	-0.00709473
Candidatus_Peregrinibacteria	0.00191991	0.00730977	0.000890353	0.00152926	-0.00145632
unclassified_Berkelbacteria	0.00191088	0.0158025	0.00104056	0.00177086	-0.00277114
Syntrophobacterales	0.00178819	0.0257451	1.02832e-08	3.89291e-08	-0.011936
unclassified_Pla3_lineage	0.00174773	0.0117944	0.00180515	0.00298977	-0.00330593
unclassified_Acidobacteria_Subgroup_18	0.00174675	0.0319673	2.36694e-07	7.2573e-07	-0.010767
unclassified_Acidobacteria_Subgroup_11	0.00171276	0.0784332	3.94345e-08	1.35465e-07	-0.0677206
bacterium_Ellin6529	0.00157372	0.00622373	4.05233e-07	1.18379e-06	-0.00392622
mle1-8	0.00150817	0.0285091	9.52175e-06	2.22174e-05	-0.00627606
unclassified_Lineage_IIa	0.00140863	0.0569209	3.07216e-14	4.55908e-13	-0.0536351
Chloroflexi_bacterium_OLB14	0.00133552	0.00656867	1.12653e-05	2.59591e-05	-0.00340145
Entotheonellales	0.00133021	0.0248272	0.000167026	0.000340476	-0.0164237
unclassified_Sericytochromatia	0.0013133	0.0105753	3.5486e-08	1.24201e-07	-0.00626995
unclassified_0319-7L14	0.00128809	0.0236454	2.0396e-06	5.3666e-06	-0.00582505
unclassified_BD7-11	0.00123031	0.0301698	1.21552e-11	7.77516e-11	-0.0164923
Acidobacteriia_Subgroup_13	0.00122547	0.296677	3.62999e-13	3.74091e-12	-0.119589
CCM11a	0.00121981	0.0233598	0.0147568	0.0207378	-0.000533969
candidate_division_WS6_bacterium_OLB21	0.00112126	0	0.0158697	0.0222176	4.77908e-05
Candidatus_Adlerbacteria	0.00110829	0.0655161	3.5337e-14	5.04231e-13	-0.0414774
Omnitrophales	0.00107548	0.00357685	0.000573642	0.00105357	-0.00131604
Ectothiorhodospirales	0.00103532	0.00784963	1.73512e-08	6.31109e-08	-0.00587383
Candidatus_Magasanikbacteria	0.00103374	0.0242297	1.87487e-10	9.70907e-10	-0.0140484
Candidatus_Uhrbacteria	0.00100207	0.00238636	0.0471209	0.0609124	1.57811e-05
Dadabacteriales	0.00084139	0.0111342	0.000860882	0.00149947	-0.0023546
unclassified_BRC1	0.000738685	0.0169224	3.13998e-11	1.79221e-10	-0.0134422
Elusimicrobia_bacterium_RIFCSPLOWO2_01_FULL_59_12	0.000733106	0.00206084	7.5683e-05	0.000159536	-0.000667834
Kryptoniales	0.000730265	0.0332249	3.00205e-09	1.26564e-08	-0.0212365
Candidatus_Berkelbacteria_bacterium_RIFCSPHIGHO2_12_FULL_50_11	0.00071153	0.0074593	1.33706e-06	3.59455e-06	-0.00231994
Pla1_lineage	0.000699747	0.0141618	6.29969e-11	3.38723e-10	-0.00673575
Rubrobacterales	0.000697726	0.00331596	0.00310276	0.00487764	-0.000670297
unclassified_OLB14	0.000677031	0.00729346	0.000459853	0.000857313	-0.00066902
Campylobacterales	0.000661058	0	0.0251366	0.0345396	4.74582e-05
Hydrogenedentiales	0.000660979	0.0151014	1.56364e-06	4.17345e-06	-0.00736099
Candidatus_Zambryskibacteria	0.000634708	0.0213671	3.40996e-13	3.61456e-12	-0.011142
bacterium_Ellin6543	0.000591606	0.00398192	5.60341e-09	2.23534e-08	-0.00283527
unclassified_Acidobacteria_Subgroup_15	0.000585359	0.0570244	6.87618e-15	1.15957e-13	-0.0306962
Rhodovibrionales	0.000552609	0.0127047	1.57708e-05	3.50357e-05	-0.00614124
Candidatus_Kuenenbacteria	0.000539621	0.00349178	0.000730641	0.00131586	-0.000516883
Acidimicrobiales	0.000525838	0.00671399	2.26987e-12	1.87138e-11	-0.00479061
planctomycete_A-2	0.000474708	0.00644378	0.00217573	0.00346435	-2.53424e-05
B12-WMSP1	0.000428163	0.00619645	3.68867e-08	1.27897e-07	-0.00269145
Piscirickettsiales	0.000421858	0.00689938	1.91029e-10	9.70907e-10	-0.00255643
Nitrosotaleales	0.000410978	0.0520646	0.000121832	0.000252512	-0.000455681
OPB41	0.000401144	0.00201191	0.000904006	0.00154556	-0.000488423
SAR202_clade	0.000398704	0.00399399	5.06428e-07	1.44527e-06	-0.00176891
Candidatus_Moranbacteria	0.000375301	0.0108057	9.57847e-07	2.61295e-06	-0.00356438
MVP-88	0.000359643	0.00851673	1.92877e-11	1.17307e-10	-0.00583544
D8A-2	0.000341904	0.00951435	5.72151e-11	3.12159e-10	-0.00464333
Burkholderiales_bacterium_Beta_02	0.000340039	0.00614666	4.95041e-08	1.66964e-07	-0.00240089
Candidatus_Kerfeldbacteria	0.000311128	0.00913188	8.44681e-08	2.82321e-07	-0.00176763
unclassified_Omnitrophicaeota	0.000305722	0.0046602	2.95367e-07	8.86799e-07	-0.00176514
unclassified_Thermoleophilia	0.000300261	0.00357468	5.7201e-06	1.38703e-05	-0.00172264
Actinobacteria_bacterium_RBG_19FT_COMBO_70_19	0.000295711	0.00143017	0.0315936	0.0427781	-1.6697e-05
MSB-5E12	0.000269383	0.00486179	1.8955e-07	5.90951e-07	-0.00190399
Candidatus_Yanofskybacteria	0.000264876	0.0236933	1.01872e-14	1.64324e-13	-0.0148975
unclassified_Thermodesulfovibrionia	0.000259641	0.0192938	0.0114304	0.0167616	2.26153e-05
bacterium_SCGC_AG-212-C10	0.000257833	0.00941528	1.91041e-10	9.70907e-10	-0.00502039
Beggiatoales	0.00025245	0.00531202	4.17406e-12	3.16036e-11	-0.00371197
KI89A_clade	0.000240951	0.0444021	1.0905e-07	3.51804e-07	-0.022488
actinobacterium_YJF1-30	0.000229901	0.0307787	1.11947e-14	1.73051e-13	-0.0219089
unclassified_Acidobacteria_Subgroup_20	0.000221996	0.00488786	0.00453592	0.00705895	-1.0836e-05
PB19	0.000219648	0.0257221	9.53581e-10	4.53562e-09	-0.014968
Methylomirabilales	0.000216911	0.0220155	0.000138636	0.000285744	-0.000545715
Candidatus_Staskawiczbacteria	0.000213458	0.00667729	5.03942e-07	1.44527e-06	-0.00167689
unclassified_Thermoplasmata	0.000201983	0.0122471	0.00059895	0.00108395	-3.44077e-05
Synergistales	0.00019854	0.0358531	9.39406e-06	2.20582e-05	-0.00176544
Rhodothermales	0.000197836	0.000594558	0.0405013	0.0530954	-7.46038e-06
unidentified_bacterium_wb1_H11	0.000197707	0.00428294	3.23673e-05	7.06368e-05	-0.000883007
Candidatus_Vogelbacteria	0.000196426	0.000814235	0.00773781	0.011529	2.90418e-05
Elev-16S-573	0.000192421	0.0392363	1.4375e-08	5.28032e-08	-0.010344
HOC36	0.000192133	0.00478181	0.0114304	0.0167616	1.32978e-06
unclassified_GAL15	0.000173405	0.0281529	9.80537e-08	3.21929e-07	-0.00166336
Candidatus_Liptonbacteria	0.000173183	0.00351999	1.95556e-09	8.53546e-09	-0.00191177
hydrothermal_vent_metagenome	0.000167905	0.000788974	0.0118067	0.0172452	-1.63743e-06
Brachyspirales	0.000165521	0.00236973	0.000869495	0.0015074	-2.00697e-05
Candidatus_Campbellbacteria	0.000155759	0.00142265	0.000203103	0.000405114	-0.000446103
JG36-TzT-191	0.000147055	0.0143381	2.77618e-07	8.4423e-07	-0.00440702
EC3	0.000138413	0.000431332	0.0125447	0.01818	-8.35085e-06
unclassified_Lineage_IIc	0.00013771	0.00233886	1.89902e-08	6.77439e-08	-0.00163114
unidentified	0.000136299	0.0257084	4.25526e-15	7.51762e-14	-0.0197639
Ga0077536	0.000129403	0.0104954	1.3123e-09	6.01066e-09	-0.00725251
Desulfobacterales	0.000121228	0.0027275	0.000304287	0.000581909	-2.10405e-05
S-BQ2-57_soil_group	0.000121228	0.0235081	6.85195e-13	6.35518e-12	-0.00923671
bacterium_LWH54	0.00010626	0.00771303	9.03748e-14	1.24182e-12	-0.00643322
ADurb.Bin180	0.000100992	0.0275227	2.96396e-07	8.86799e-07	-0.0022415
Absconditabacteriales	9.99777e-05	0.0025628	4.37279e-05	9.37748e-05	-0.000481412
Euzebyales	7.50447e-05	0.00196311	0.00059895	0.00108395	-3.0815e-05
soil_bacterium_WWH121	7.50447e-05	0.000916459	0.0111075	0.0164179	-9.65288e-06
Candidatus_Peribacteria	7.07061e-05	0.00775998	1.80613e-12	1.54899e-11	-0.00536352
unclassified_WS2	6.33166e-05	0.0207607	1.26462e-09	5.86468e-09	-0.0180834
SM1A07	5.86973e-05	0.00555929	7.29241e-12	5.12532e-11	-0.00428089
Candidatus_Collierbacteria	5.37197e-05	0.000433321	0.00457188	0.00706737	3.81174e-05
EPR3968-O8a-Bc78	5.37197e-05	0.00217298	0.000522986	0.000965313	-2.86951e-05
Candidatus_Abawacabacteria	4.94663e-05	0.00220257	0.000187979	0.000379023	-2.84696e-05
unclassified_P2-11E	4.88938e-05	0.0485257	2.87938e-15	5.62237e-14	-0.0108691
Acidobacteriia_Subgroup_12	0	0.0465574	4.20342e-10	2.05193e-09	-0.0238741
Aminicenantales	0	0.000312755	0.00198943	0.00318138	-3.55915e-05
B10-SB3A	0	0.00175973	1.4185e-05	3.18948e-05	-4.44345e-05
Brocadiales	0	0.00132054	0.0328326	0.0431947	0
C10-SB1A	0	0.000443786	0.000767375	0.00134291	-4.71468e-05
CCM19a	0	0.00721827	1.81923e-07	5.71979e-07	-0.00076899
Calditrichales	0	0.000454193	0.00198943	0.00318138	-2.8104e-05
Candidatus_Amesbacteria_bacterium_GW2011_GWC1_47_15	0	0.000374141	0.00509249	0.00768014	-2.86449e-05
Candidatus_Colwellbacteria	0	0.00109026	0.000291327	0.000560012	-4.68369e-05
Candidatus_Falkowbacteria	0	0.000848904	0.00198943	0.00318138	-3.77224e-05
Candidatus_Komeilibacteria	0	0.00066904	0.0328326	0.0431947	0
Candidatus_Lloydbacteria	0	0.00324799	5.21595e-09	2.10339e-08	-0.0011552
Candidatus_Micrarchaeum_acidiphilum_ARMAN-2	0	0.000298222	0.0328326	0.0431947	0
Candidatus_Yonathbacteria	0	0.00194749	5.61865e-07	1.56731e-06	-0.000722178
Chloroflexi_bacterium_JEA33	0	0.00264906	1.83708e-12	1.54899e-11	-0.00188447
Chromatiales	0	0.000692042	0.0129317	0.0183818	-4.9421e-05
Competibacterales	0	0.000403142	0.00509249	0.00768014	-3.92583e-05
Cyanobacteria/Melainabacteria_group_bacterium_S15B-MN24_CBMW_12	0	0.00354405	4.95594e-06	1.21765e-05	-0.00048357
Dehalococcoidales	0	0.000183703	0.0129317	0.0183818	-2.60537e-05
Deltaproteobacteria_Incertae_Sedis	0	0.00613129	1.4185e-05	3.18948e-05	-3.48818e-05
Entomoplasmatales	0	0.000202792	0.0328326	0.0431947	0
FCPU453	0	0.00409426	4.32459e-13	4.33628e-12	-0.00241253
GWA2-38-13b	0	0.000416335	0.00198943	0.00318138	-3.33809e-05
Gracilibacteria_bacterium_oral_taxon_873	0	0.000402003	0.0328326	0.0431947	0
Ignavibacteriales	0	0.00148809	3.96766e-05	8.55814e-05	-3.0475e-05
JG36-GS-52	0	0.00895523	1.81923e-07	5.71979e-07	-0.00395571
MSBL5	0	0.000503019	4.95594e-06	1.21765e-05	-0.000423624
Methanocellales	0	0.000253442	0.0129317	0.0183818	-4.17303e-05
Methanomassiliicoccales	0	0.00616639	4.95594e-06	1.21765e-05	-0.000489029
Methanosarcinales	0	0.000632674	0.000291327	0.000560012	-4.19027e-05
Methylococcales	0	0.00109958	0.000291327	0.000560012	-3.03142e-05
Nitrococcales	0	0.000544068	0.00198943	0.00318138	-3.73115e-05
Nitrosococcales	0	0.000534629	0.00198943	0.00318138	-3.91721e-05
Omnitrophica_bacterium_OLB16	0	0.000357649	0.0129317	0.0183818	-2.62336e-05
Parcubacteria_group_bacterium_GW2011_GWA1_40_21	0	0.00296761	4.20342e-10	2.05193e-09	-0.00184965
S-70	0	0.00559285	5.61865e-07	1.56731e-06	-0.00102457
SJA-15	0	0.0046032	0.000767375	0.00134291	-4.2818e-05
Thalassobaculales	0	0.00229721	4.95594e-06	1.21765e-05	-0.000521977
Thermoflexales	0	0.00142022	5.21595e-09	2.10339e-08	-0.000687904
WCHB1-41	0	0.0056143	1.50413e-09	6.72327e-09	-0.00136467
bacterium_UW_659-2-F09	0	0.0032292	1.81923e-07	5.71979e-07	-0.000607118
bacterium_enrichment_culture_clone_Anammox_55	0	0.000169532	0.0328326	0.0431947	0
groundwater_metagenome	0	0.00126163	0.0328326	0.0431947	0
marine_metagenome	0	0.00022019	0.0328326	0.0431947	0
mine_drainage_metagenome	0	0.000819944	0.00509249	0.00768014	-2.50271e-05
unclassified_4-29-1	0	0.00715774	0.000767375	0.00134291	-2.99603e-05
unclassified_AT-s3-28	0	0.00151814	0.000291327	0.000560012	-3.1053e-05
unclassified_Acidobacteria_Subgroup_19	0	0.000434381	0.000767375	0.00134291	-4.96236e-05
unclassified_BMS9AB35	0	0.00116143	0.000291327	0.000560012	-4.08518e-05
unclassified_Bathyarchaeia	0	0.00452083	0.00509249	0.00768014	-2.80122e-05
unclassified_FFCH5909	0	0.00125463	0.00198943	0.00318138	-2.95949e-05
unclassified_Group_1.1c	0	0.0279424	0.000108599	0.00022635	-2.55247e-05
unclassified_Patescibacteria	0	0.000558748	0.00509249	0.00768014	-4.47509e-05
unclassified_SHA-26	0	0.00512191	1.50413e-09	6.72327e-09	-0.00393236
unclassified_Verrucomicrobiae	0	0.00389053	1.4185e-05	3.18948e-05	-3.25904e-05
unclassified_Zixibacteria	0	0.00258927	0.000291327	0.000560012	-4.13904e-05
unidentified_bacterium_wb1_E15	0	0.000688831	0.000767375	0.00134291	-4.34876e-05
vadinBA26	0	0.0049057	5.61865e-07	1.56731e-06	-0.000703612
