# Supplementary material for: Microbiota and functional analyses of nitrogen-fixing bacteria in root-knot nematode parasitism of plants
Source: Microbiome. 2023 Mar 10;11:48. doi: 10.1186/s40168-023-01484-3 (PMC9999639; doi:10.1186/s40168-023-01484-3)
Supplement: Supplementary file 4 — Additional file 3: Table S4. Summary of the differential bacterial communities at the Order level between different treatments (soil and root, healthy and parasitized) at the different growth stages of tomato plants. [file 40168_2023_1484_MOESM3_ESM.xls]

## Sheet: S4-1 root vs soil
Table S4. Summary of the differential bacterial communities at the Order level between different treatments (soil and root, healthy and parasitized) at the different growth stages of tomato plants.
Feature ID	Freq1(Root)	Freq2(Soil)	pValue	qValue	Difference between means
Rhizobiales	28.2644	7.72237	5.36029e-09	1.23882e-08	17.791
Betaproteobacteriales	17.7658	19.0738	0.0440259	0.0532406	-3.62246
Streptomycetales	8.42295	0.595706	1.05593e-16	3.78678e-16	3.11874
Enterobacteriales	6.78272	0.630197	5.40982e-07	1.11044e-06	1.18856
Micrococcales	6.76126	1.71576	1.66473e-16	5.83592e-16	4.1075
Corynebacteriales	4.0295	0.729252	1.06271e-11	2.9342e-11	1.67735
Bacillales	3.68191	1.08685	4.23409e-10	1.06535e-09	1.37447
Xanthomonadales	3.54905	4.74678	7.52595e-05	0.000124238	-1.44371
Sphingomonadales	3.41572	7.46865	7.79155e-21	3.6283e-20	-3.90486
Pseudomonadales	1.95704	1.14858	0.0395051	0.0493024	-0.300889
Pseudonocardiales	1.73665	0.481438	1.06364e-07	2.27299e-07	0.737945
Rickettsiales	1.69567	0.0802201	1.88682e-08	4.17508e-08	0.26969
Chloroplast	0.776159	0.0114343	9.89264e-05	0.000159396	0.0269416
Myxococcales	0.570413	4.62502	6.82316e-39	2.12883e-36	-4.09455
Cytophagales	0.545556	2.90967	7.17018e-23	5.45633e-22	-1.74473
Solirubrobacterales	0.485438	1.40565	1.68444e-20	7.40205e-20	-0.836484
Chlamydiales	0.422974	0.131185	0.00270846	0.00378942	0.0696245
Microtrichales	0.357623	1.97148	1.8606e-29	1.16102e-27	-1.45949
Gemmatimonadales	0.333021	6.90062	4.0939e-38	6.38648e-36	-6.18291
Clostridiales	0.328546	0.0968308	1.35329e-08	3.03761e-08	0.115465
Micromonosporales	0.310911	0.339292	0.0160948	0.0212778	-0.0789772
Caulobacterales	0.278165	0.718088	6.81034e-19	2.59125e-18	-0.471981
Bdellovibrionales	0.267824	0.638248	2.37968e-21	1.21715e-20	-0.387648
Saccharimonadales	0.249691	0.341551	3.88421e-05	6.69544e-05	-0.134427
Oligoflexales	0.233274	0.497615	7.63764e-15	2.38294e-14	-0.288891
Chitinophagales	0.229168	2.04643	7.32614e-33	7.61919e-31	-1.4687
Gaiellales	0.22327	1.4064	1.02528e-31	7.99722e-30	-1.03355
Chloroflexales	0.19775	0.457224	7.47291e-11	1.95928e-10	-0.255795
Sphingobacteriales	0.186385	0.823607	1.02476e-28	5.32877e-27	-0.677661
Steroidobacterales	0.157631	1.00921	1.62095e-22	1.03211e-21	-0.86467
Pirellulales	0.154034	0.177173	0.00224437	0.00315425	-0.0542458
Cellvibrionales	0.140085	0.430732	2.39148e-09	5.73955e-09	-0.226891
Dongiales	0.132579	0.980435	1.00036e-22	7.20742e-22	-0.823237
Gammaproteobacteria_Incertae_Sedis	0.128336	0.974405	4.12163e-23	4.06497e-22	-0.827647
Glycomycetales	0.128319	0.0169121	0.0130254	0.0173672	0.0122487
Lactobacillales	0.123406	0.0103721	4.23096e-09	9.92525e-09	0.0360693
Pedosphaerales	0.120003	3.0862	4.11219e-23	4.06497e-22	-2.98251
Streptosporangiales	0.083516	0.0936107	0.000692742	0.00101951	-0.0259038
Nostocales	0.080362	0.0170008	0.0431246	0.0523536	-0.00403388
Reyranellales	0.0692535	0.427174	2.99645e-22	1.66945e-21	-0.340433
Nitrospirales	0.0687615	1.43722	4.46069e-23	4.09334e-22	-1.31854
Babeliales	0.0687036	0.108762	4.0392e-05	6.92434e-05	-0.0326343
Holophagae_Subgroup_7	0.0648055	1.55864	4.02799e-23	4.06497e-22	-1.3877
unclassified_S0134_terrestrial_group	0.0553105	0.909355	4.45893e-20	1.85491e-19	-0.673359
IMCC26256	0.0545038	0.68244	4.29172e-23	4.06497e-22	-0.573571
Pyrinomonadales	0.0529222	0.733736	4.29949e-23	4.06497e-22	-0.498858
CCD24	0.0522634	0.416807	1.72754e-15	5.67362e-15	-0.274879
Chthoniobacterales	0.0464995	0.17522	7.84769e-15	2.42424e-14	-0.119393
Diplorickettsiales	0.0406846	0.0646116	3.88372e-06	7.41783e-06	-0.0250818
metagenome	0.0404228	0.518994	1.2701e-22	8.43128e-22	-0.471987
Frankiales	0.038973	0.298263	3.77651e-21	1.87027e-20	-0.20246
Solibacterales	0.0375618	0.929381	3.22458e-23	4.02427e-22	-0.859376
Acidobacteriia_Subgroup_2	0.0356723	0.0970888	0.000540296	0.000806566	-0.0129362
unclassified_MB-A2-108	0.035322	0.35434	1.79243e-22	1.09655e-21	-0.277192
PLTA13	0.0345697	0.602855	2.69242e-23	3.91749e-22	-0.530456
Rhodospirillales	0.0329261	0.308109	3.95993e-20	1.66959e-19	-0.257732
Fimbriimonadales	0.032885	0.609597	5.34366e-23	4.50601e-22	-0.520258
unclassified_Alphaproteobacteria	0.0317888	0.476065	8.93049e-23	6.63408e-22	-0.419626
Longimicrobiales	0.0311995	0.362134	5.35428e-20	2.19807e-19	-0.333814
Ardenticatenales	0.0290424	0.272532	2.02853e-22	1.21712e-21	-0.230331
Phycisphaerales	0.0273184	0.425842	2.11515e-23	3.29964e-22	-0.385678
Legionellales	0.0266565	0.0118405	0.00052529	0.000791741	0.0107849
unclassified_KD4-96	0.0261846	0.104439	2.11722e-06	4.12689e-06	-0.0300857
unclassified_Acidobacteria_Subgroup_6	0.0261149	0.442578	3.40056e-15	1.10518e-14	-0.152407
Fibrobacterales	0.0239508	0.181653	1.83435e-17	6.8954e-17	-0.123839
unclassified_Acidobacteria_Subgroup_5	0.022708	0.294155	5.98407e-23	4.91324e-22	-0.262706
unclassified_TK10	0.0206442	0.259251	6.75817e-23	5.27137e-22	-0.231141
unclassified_BD2-11_terrestrial_group	0.0188651	0.282444	2.86744e-22	1.62662e-21	-0.233614
Blastocatellales	0.0184808	0.13079	2.79025e-05	4.9184e-05	-0.0271458
211ds20	0.0184632	0.137231	9.21582e-17	3.34342e-16	-0.0991148
C0119	0.0180676	0.0366477	1.05853e-07	2.27299e-07	-0.0137629
OPB56	0.016574	0.166113	1.47001e-20	6.55205e-20	-0.14188
Azospirillales	0.0163241	0.234131	1.0572e-22	7.3299e-22	-0.183874
Thermomicrobiales	0.0160013	0.0703409	2.12525e-06	4.12689e-06	-0.0198772
Gemmatales	0.0152106	0.0235268	0.00160555	0.00227696	-0.00629204
Fusobacteriales	0.0152019	0.00279363	0.00126584	0.00182843	2.22041e-05
Actinomycetales	0.0148013	0.00101865	0.000218742	0.000342952	3.3838e-05
Micavibrionales	0.0141696	0.0383925	7.34196e-07	1.48746e-06	-0.0196553
Pasteurellales	0.014021	0.00101933	0.00113424	0.00164597	1.5757e-05
Rubrobacterales	0.0139758	0.148519	1.32729e-22	8.62741e-22	-0.118125
Desulfarculales	0.0139435	0.273552	1.49511e-23	2.59152e-22	-0.258447
unclassified_Acidobacteria_Subgroup_22	0.0136805	0.604535	4.22811e-23	4.06497e-22	-0.488111
Thermoanaerobaculales	0.0133489	0.216937	4.72169e-23	4.20905e-22	-0.186076
Verrucomicrobiales	0.0130713	0.0393566	0.0003094	0.0004732	-0.0151597
Elsterales	0.0127841	0.195391	1.09764e-22	7.44489e-22	-0.167774
Holophagales	0.0125041	0.0175151	0.0095696	0.0128142	-0.00514545
unclassified_OM190	0.0123323	0.135709	3.50765e-20	1.49916e-19	-0.0860617
Micropepsales	0.0122826	0.127183	4.2528e-16	1.44225e-15	-0.107871
Acetobacterales	0.0120271	0.0768092	1.93018e-21	1.00369e-20	-0.0636913
unclassified_Gammaproteobacteria	0.0106678	0.0137731	0.00053838	0.000806566	-0.00443247
Opitutales	0.0101818	0.0382621	8.68228e-05	0.000141826	-0.00839692
unclassified_Pla4_lineage	0.0101295	0.184076	5.32295e-23	4.50601e-22	-0.155453
Acidiferrobacterales	0.0100486	0.0647434	2.83454e-16	9.71841e-16	-0.0435364
Ktedonobacterales	0.00944598	0.0303644	0.00531409	0.00724016	-0.00318312
NB1-j	0.00884395	0.15505	4.56611e-24	1.18719e-22	-0.122669
Salinisphaerales	0.00860301	0.13792	6.67706e-23	5.27137e-22	-0.114513
Bacteroidetes_VC2.1_Bac22	0.0079653	0.0670407	2.26231e-19	8.71408e-19	-0.049831
S085	0.0077965	0.116183	3.37653e-23	4.05183e-22	-0.110014
Oceanospirillales	0.00778005	0.0615049	4.00876e-15	1.28942e-14	-0.0470915
unclassified_0319-7L14	0.00768851	0.113476	8.5158e-24	1.77129e-22	-0.0951521
unclassified_Thermoleophilia	0.00758698	0.0325381	2.41745e-12	6.79498e-12	-0.0158322
2022-11-24	0.00745052	0.0852816	4.97797e-21	2.38943e-20	-0.063085
unclassified_Latescibacteria	0.00727147	0.153942	2.37781e-22	1.37385e-21	-0.0793819
JTB23	0.00686667	0.0628989	5.58628e-08	1.21036e-07	-0.0378798
Tistrellales	0.00685412	0.0297717	6.07178e-16	2.03698e-15	-0.0225085
Rokubacteriales	0.00662665	0.0585492	1.0243e-08	2.3158e-08	-0.0194241
R7C24	0.0060369	0.0930662	1.75778e-22	1.09655e-21	-0.0644427
Leptospirales	0.00593932	0.0278626	2.3257e-11	6.30972e-11	-0.0190816
Tepidisphaerales	0.00588207	0.11594	6.67157e-15	2.10255e-14	-0.0571715
PB19	0.00562374	0.0869674	1.34867e-20	6.09834e-20	-0.0551938
Entotheonellales	0.00555895	0.102593	5.51048e-24	1.32251e-22	-0.095088
unclassified_Acidimicrobiia	0.00551899	0.0469239	6.84473e-20	2.77345e-19	-0.0428435
Caedibacterales	0.00551577	0.016686	9.69007e-07	1.95052e-06	-0.00896247
Desulfuromonadales	0.00540916	0.0686315	9.5925e-21	4.40127e-20	-0.0528478
EPR3968-O8a-Bc78	0.0054005	0.0351908	3.35331e-07	6.97488e-07	-0.0107624
Paracaedibacterales	0.00520948	0.0213746	2.13035e-13	6.33019e-13	-0.0155927
Ectothiorhodospirales	0.00515581	0.0375357	1.92128e-12	5.44945e-12	-0.0137322
Euzebyales	0.00487163	0.0265902	2.16331e-17	8.03517e-17	-0.0189667
unclassified_Gitt-GS-136	0.00473671	0.024398	7.31919e-06	1.36742e-05	-0.00520832
Aeromonadales	0.00467052	0.0536875	2.89852e-11	7.79602e-11	-0.0132452
Kryptoniales	0.00454162	0.210373	2.76233e-23	3.91749e-22	-0.0874717
SAR324_clade	0.00449203	0.0483189	1.01643e-22	7.20742e-22	-0.0419669
Actinomarinales	0.00448268	0.0423184	5.2057e-21	2.46087e-20	-0.0329167
Izimaplasmatales	0.00446554	0	0.000793331	0.00115663	4.14807e-05
Acidobacteriales	0.00444107	0.0731445	3.01363e-23	4.02427e-22	-0.0520756
KF-JG30-C25	0.00440088	0.0909379	3.79426e-23	4.06497e-22	-0.0674561
Planctomycetales	0.00433114	0.0159626	0.000242296	0.000377981	-0.00438774
Lineage_IV	0.0042052	0.0443518	1.85319e-16	6.42439e-16	-0.0315615
unclassified_JG30-KF-CM66	0.00393475	0.035149	1.40553e-19	5.55095e-19	-0.0231687
Rhodothermales	0.00355867	0.0534238	3.15664e-23	4.02427e-22	-0.043619
unclassified_BD7-11	0.0034351	0.00860017	0.0315045	0.0396347	-6.01802e-06
Elev-16S-573	0.00296678	0.0477672	1.01778e-23	1.98467e-22	-0.039403
Nitrosococcales	0.00279137	0.0317904	1.26121e-21	6.78444e-21	-0.0238524
unclassified_Armatimonadetes	0.00277876	0.0556075	1.643e-09	4.00481e-09	-0.0236571
MVP-88	0.00272717	0.0469092	1.49006e-23	2.59152e-22	-0.0402923
Holosporales	0.00263144	0.0101476	1.75299e-08	3.90667e-08	-0.00603556
unclassified_Acidobacteria_Subgroup_17	0.00248878	0.0375817	5.34472e-13	1.54403e-12	-0.0165933
RCP2-54	0.00248633	0.0752812	3.6892e-25	1.43879e-23	-0.0608642
unclassified_vadinHA49	0.00248056	0.0331863	1.24244e-21	6.78444e-21	-0.0269189
Acidobacteriia_Subgroup_12	0.00234628	0.165865	2.50497e-24	7.10502e-23	-0.131226
Erysipelotrichales	0.00228431	0.000277749	0.0351766	0.0440767	-2.63339e-05
Vampirovibrionales	0.00222974	0.000356138	0.0245809	0.031303	1.73481e-05
unclassified_Lineage_IIb	0.0021377	0.036212	7.55288e-24	1.68321e-22	-0.0343994
unclassified_AD3	0.002128	0.116173	4.68952e-21	2.28614e-20	-0.0375005
Latescibacterales	0.00210835	0.0503603	6.97896e-25	2.17743e-23	-0.0461537
Thermoanaerobacterales	0.00208909	0.000153772	0.0139237	0.0184859	-1.75491e-06
unclassified_WS6	0.00198411	0.02713	1.37494e-15	4.56363e-15	-0.0150747
Syntrophobacterales	0.0019756	0.037751	2.33134e-20	1.01025e-19	-0.0234641
SJA-28	0.00181423	0.0301614	1.2081e-19	4.83239e-19	-0.0152405
M55-D21	0.00175705	0.00013562	0.0196245	0.0251969	-2.79602e-05
D8A-2	0.00175254	0.000164407	0.0312763	0.0395069	5.48533e-06
planctomycete_A-2	0.00169856	0.0113471	6.37266e-13	1.8241e-12	-0.00904278
Spirochaetales	0.00168533	0.00472672	9.16472e-05	0.000148927	-2.47991e-05
unclassified_Sericytochromatia	0.00167696	0.00550888	1.66334e-07	3.5065e-07	-0.00285757
unclassified_Lineage_IIa	0.00163588	0.049814	5.23764e-25	1.81572e-23	-0.0433986
Halanaerobiales	0.0016047	0	0.0210406	0.0269043	0
Caldilineales	0.00156182	0.0273802	4.77312e-17	1.75202e-16	-0.0132274
Omnitrophales	0.00155449	0.00441845	0.000479133	0.000725677	-6.38703e-05
Candidatus_Kaiserbacteria	0.00152282	0.0334332	7.50804e-09	1.70986e-08	-0.00668263
Candidatus_Magasanikbacteria	0.00147082	0.131172	1.51005e-13	4.53014e-13	-0.00941949
Candidatus_Liptonbacteria	0.00137965	0.00960088	0.000126259	0.000202015	-7.48832e-05
DS-100	0.00136965	0.00918487	3.24804e-07	6.80127e-07	-0.00365493
unclassified_AKAU4049	0.00125268	0.0261209	2.91222e-21	1.4655e-20	-0.0201429
Kallotenuales	0.00125251	0.00781661	4.44654e-08	9.76986e-08	-0.00207656
MBNT15	0.00124206	0.0245354	2.30576e-22	1.35735e-21	-0.0219563
KI89A_clade	0.00122178	0.0228278	1.62719e-19	6.34604e-19	-0.0167448
unclassified_SHA-26	0.00118681	0.015006	1.22547e-16	4.34486e-16	-0.0107933
SJA-15	0.00116287	0.00394449	0.00419018	0.0057592	-6.35279e-05
Puniceispirillales	0.00112311	0.0186334	9.2229e-14	2.79373e-13	-0.0108939
CCM19a	0.0011021	0.00746152	2.91359e-10	7.39057e-10	-0.00491041
Rhodovibrionales	0.00108735	0.0322401	1.38775e-21	7.33861e-21	-0.0154477
Methylococcales	0.00104029	0.0137812	3.89912e-06	7.41783e-06	-0.00222296
unidentified_bacterium_wb1_D18	0.000969265	0.00400974	6.46345e-05	0.000107839	-4.1705e-05
Beggiatoales	0.00085049	0.00131989	0.0251622	0.0319131	-1.46249e-07
Armatimonadales	0.000829724	0.00720803	4.19462e-07	8.66703e-07	-0.00182653
Chthonomonadales	0.000698122	0.0245711	1.02111e-09	2.5487e-09	-0.00358979
unclassified_WS2	0.000684619	0.00780358	4.12366e-06	7.79748e-06	-1.50614e-05
unclassified_Pla3_lineage	0.000660001	0.00373769	1.60164e-05	2.88851e-05	-1.60609e-05
unclassified_FBP	0.000635955	0.0058915	9.13101e-11	2.35444e-10	-0.00297446
unclassified_Planctomycetacia	0.000629458	0.00280503	0.0483188	0.0582064	4.08516e-05
unclassified_Acidobacteria_Subgroup_25	0.000593929	0.00708289	4.69004e-09	1.09201e-08	-0.00253238
unclassified_Acidobacteria_Subgroup_15	0.000558625	0.00694173	4.53018e-13	1.32095e-12	-0.00594762
unidentified	0.000518939	0.00762665	3.76027e-09	8.95577e-09	-0.00203035
Cyanobacteria/Melainabacteria_group_bacterium_S15B-MN24_CBMW_12	0.000515872	0.00526318	5.7886e-09	1.32797e-08	-0.00192192
Candidatus_Collierbacteria	0.000502309	0.0028096	5.48091e-05	9.34449e-05	-2.68274e-05
OPB41	0.00049304	0.00213037	0.00527714	0.00722135	-3.87297e-06
unclassified_Omnitrophicaeota	0.000489706	0.00264367	6.17025e-06	1.15971e-05	-2.318e-05
unclassified_Berkelbacteria	0.000457405	0.00778689	6.75522e-07	1.37754e-06	-0.00182573
Chloroflexi_bacterium_JEA33	0.000456984	0.00575342	2.93875e-11	7.83667e-11	-0.00335348
unclassified_Acidobacteria_Subgroup_18	0.00037481	0.00447219	1.00973e-06	2.01947e-06	-2.87378e-05
SBR1031	0.000370807	0.0128508	5.23087e-15	1.66534e-14	-0.00732705
unclassified_Zixibacteria	0.000368156	0.00718941	1.05438e-09	2.61085e-09	-0.00221049
Omnitrophica_WOR_2_bacterium_GWF2_63_9	0.000362945	0.00132181	0.000166032	0.000261627	-2.27455e-05
unclassified_P2-11E	0.000348401	0.0131101	3.86227e-13	1.13682e-12	-0.00597936
Entomoplasmatales	0.000327907	0.00139875	1.34249e-05	2.43521e-05	-3.00077e-05
Desulfobacterales	0.000324906	0.00318077	9.91114e-05	0.000159396	-3.29957e-05
SAR202_clade	0.000318454	0.00388401	1.37288e-09	3.37276e-09	-0.002
RBG-13-54-9	0.000318051	0.00419956	1.64515e-05	2.94993e-05	-3.31473e-05
Acidobacteriia_Subgroup_13	0.000316756	0.0181299	1.93769e-23	3.18189e-22	-0.0149786
B108	0.000284064	0.000917944	0.0413647	0.051011	4.49263e-06
candidate_division_WWE3_bacterium_RIFCSPHIGHO2_02_FULL_38_14	0.000275888	0.00167859	1.34249e-05	2.43521e-05	-2.64154e-05
unclassified_BRC1	0.0002754	0.0031239	2.12958e-06	4.12689e-06	-4.09881e-05
Candidatus_Woykebacteria	0.000274356	0.00347184	2.81938e-05	4.94184e-05	-3.25192e-05
candidate_division_WS6_bacterium_OLB21	0.000262748	0.00282182	1.31005e-07	2.78051e-07	-3.72675e-05
unclassified_OLB14	0.000253844	0.00166054	8.08925e-05	0.000132834	-2.09725e-05
Candidatus_Yanofskybacteria	0.000240992	0.00610996	4.19165e-09	9.90754e-09	-0.00221257
Acidimicrobiales	0.000233669	0.0037591	5.33945e-08	1.16497e-07	-0.00174299
JG36-GS-52	0.000218837	0.0211335	2.21696e-26	9.88132e-25	-0.0146702
Hydrogenedentiales	0.000217995	0.00325362	9.18892e-06	1.69642e-05	-3.47514e-05
Candidatus_Kuenenbacteria	0.000211734	0.00234648	6.93283e-05	0.000115055	-5.41552e-05
Candidatus_Jorgensenbacteria	0.000202528	0.00663831	1.19984e-06	2.38439e-06	-6.60402e-05
Candidatus_Abawacabacteria	0.000200137	0.003973	2.09243e-09	5.06076e-09	-0.00193567
F9P41300-M23	0.000167391	0.00060321	0.0191787	0.0247263	1.85547e-05
Francisellales	0.000167391	0.00110227	0.000357987	0.000544839	-3.88278e-05
groundwater_metagenome	0.000167391	0.00155802	3.01435e-05	5.25407e-05	-1.56737e-05
GWA2-38-13b	0.000167275	0.00646397	4.89112e-11	1.29324e-10	-0.003063
S-70	0.000155683	0.00138984	3.12427e-05	5.4154e-05	-4.88197e-05
unclassified_Acidobacteria_Subgroup_11	0.000140598	0.00425763	6.54105e-12	1.82215e-11	-0.00217485
Nitriliruptorales	0.000139033	0.00112584	0.000620558	0.000917603	-5.9142e-05
Chromatiales	0.000131146	0.00171855	8.73088e-06	1.62145e-05	-5.00904e-05
unclassified_Lineage_IIc	0.000116843	0.00166585	3.88517e-06	7.41783e-06	-4.06837e-05
MSBL5	8.79382e-05	0.000348866	0.0413647	0.051011	4.00201e-08
candidate_division_WWE3_bacterium_GW2011_GWD1_43_201	8.50392e-05	0.00271484	9.66706e-06	1.77419e-05	-2.70057e-05
Candidatus_Berkelbacteria_bacterium_RIFCSPHIGHO2_12_FULL_50_11	7.00613e-05	0.000403856	0.0401374	0.0498919	-3.69533e-06
Acidithiobacillales	6.92701e-05	0.00361699	0.000588646	0.00087456	4.68217e-06
actinobacterium_YJF1-30	6.89905e-05	0.00397287	1.00563e-10	2.57178e-10	-0.0020402
candidate_division_Kazan_bacterium_RIFCSPHIGHO2_01_FULL_44_14	6.89905e-05	0.000600886	0.018019	0.0235227	-9.93038e-06
unclassified_Acidobacteria_Subgroup_20	6.89905e-05	0.00154796	6.02523e-05	0.000101068	-3.90573e-05
Deltaproteobacteria_Incertae_Sedis	6.1085e-05	0.00394959	1.30602e-11	3.57438e-11	-0.00197897
FCPU453	6.1085e-05	0.00169522	5.60958e-05	9.5119e-05	-4.20907e-05
GIF9	6.1085e-05	0.000730821	0.00177901	0.00251155	6.07417e-06
mle1-8	6.1085e-05	0.000562771	0.018019	0.0235227	1.80305e-05
Dehalococcoidales	5.57583e-05	0.000459293	0.0169212	0.022276	5.04781e-06
Ignavibacteriales	5.26337e-05	0.0103668	7.83038e-11	2.0359e-10	-0.00421238
Anaerolineales	0	0.00057411	0.0183583	0.0237668	0
Arenicellales	0	0.000711015	0.00809058	0.0108804	0
Brachyspirales	0	0.000567739	0.00158076	0.00225205	0
Bradymonadales	0	0.000954065	0.000696078	0.00101961	0
Burkholderiales_bacterium_Beta_02	0	0.00123968	0.000304906	0.000468624	0
Candidatus_Adlerbacteria	0	0.00341983	2.45345e-05	4.34929e-05	-3.11926e-05
Candidatus_Berkelbacteria_bacterium_RIFOXYA2_FULL_43_10	0	0.000190431	0.0420969	0.0513056	0
Candidatus_Falkowbacteria	0	0.000788753	0.00357758	0.00493896	0
Candidatus_Moranbacteria	0	0.000537211	0.00158076	0.00225205	0
Candidatus_Peregrinibacteria	0	0.00064543	0.000304906	0.000468624	0
Coriobacteriales	0	0.0020367	1.81939e-06	3.59271e-06	-2.93022e-05
Desulfovibrionales	0	0.000477717	0.0183583	0.0237668	0
Elev-1554	0	0.00116659	2.45345e-05	4.34929e-05	-3.0149e-05
Methylacidiphilales	0	0.000460464	0.0420969	0.0513056	0
S-BQ2-57_soil_group	0	0.000898094	0.00809058	0.0108804	0
Thalassobaculales	0	0.00644448	9.54559e-15	2.91983e-14	-0.0053577
Thiohalorhabdales	0	0.000897539	0.000304906	0.000468624	0
bacterium_Ellin6543	0	0.000468584	0.00357758	0.00493896	0
candidate_division_WS6_bacterium_GW2011_GWC2_36_7	0	0.00078137	0.00013268	0.000210133	-2.76049e-05
unclassified_4-29-1	0	0.000862316	0.00357758	0.00493896	0
unclassified_AncK6	0	0.000546635	0.00809058	0.0108804	0
unclassified_Kazania	0	0.00160689	5.72966e-05	9.663e-05	-3.19125e-05
unclassified_N9D0	0	0.0004826	0.00158076	0.00225205	0
unclassified_Parcubacteria	0	0.00202925	0.00013268	0.000210133	-2.95093e-05
unclassified_Thermodesulfovibrionia	0	0.000321533	0.0420969	0.0513056	0

## Sheet: S4-2 HRC vs IRH 
Table S4. Summary of the differential bacterial communities at the Order level between different treatments (soil and root, healthy and parasitized) at the different growth stages of tomato plants.
Feature ID	Freq1(HR)	Freq2(IRH)	pValue	qValue	Difference between means
Rhizobiales	7.21182	47.0377	1.42538e-16	3.91978e-14	-38.5766
Betaproteobacteriales	13.5562	17.1186	0.0175792	0.0328862	-5.9022
Bacillales	2.25145	5.0538	0.00287636	0.00664704	-1.44327
Sphingomonadales	2.49181	4.44734	9.10451e-05	0.000305334	-1.73412
Xanthomonadales	4.51889	3.09481	0.044278	0.0733522	1.3166
Streptomycetales	13.8514	2.66593	6.60693e-10	1.81691e-08	9.10362
Enterobacteriales	12.4442	2.05604	0.000113923	0.000368575	3.45818
Corynebacteriales	7.40163	1.95246	8.50139e-08	8.99185e-07	3.82658
Pseudonocardiales	2.25528	1.62857	0.0478508	0.0786339	0.648748
Rhodobacterales	0.12815	0.999761	4.4283e-11	2.43556e-09	-0.558301
Pseudomonadales	3.72147	0.867122	5.95096e-08	6.81881e-07	1.16508
Chlamydiales	0.0993756	0.702208	1.28188e-06	7.66343e-06	-0.330047
Propionibacteriales	1.71756	0.54869	5.90711e-06	2.75331e-05	1.00562
Clostridiales	0.14692	0.53472	8.44186e-05	0.000286606	-0.176254
Flavobacteriales	1.36036	0.469272	2.37309e-05	8.93972e-05	0.647532
Myxococcales	0.992358	0.298245	1.90441e-06	1.02689e-05	0.546145
Micromonosporales	0.448954	0.278717	0.000937828	0.0023027	0.191243
Oligoflexales	0.321202	0.179487	0.0308251	0.0529807	0.10701
Caulobacterales	0.442042	0.141411	7.74326e-06	3.43451e-05	0.228862
Saccharimonadales	0.494508	0.140275	5.87691e-07	4.25302e-06	0.312048
Sphingobacteriales	0.174368	0.112584	0.000203397	0.000595045	0.0899774
Glycomycetales	0.217599	0.110189	2.23935e-07	1.94263e-06	0.0879915
Rickettsiales	4.10574	0.107092	9.97763e-16	9.14616e-14	2.90337
Lactobacillales	0.217526	0.0890645	0.000804347	0.00202932	0.0918302
Cytophagales	0.966399	0.0876806	9.97763e-16	9.14616e-14	0.728155
Chloroflexales	0.239142	0.0827377	5.82572e-05	0.000202794	0.110397
Acidobacteriia_Subgroup_2	0.00175373	0.0666938	3.3576e-07	2.71571e-06	-0.0264121
Dongiales	0.135182	0.0663401	0.000450979	0.00122791	0.0627879
Chitinophagales	0.462758	0.0583987	2.0845e-11	1.43309e-09	0.364759
Steroidobacterales	0.306894	0.0484059	4.26636e-09	6.51805e-08	0.213862
Bacteroidales	0.0519667	0.0469584	0.000937097	0.0023027	0.0184932
Limnochordales	0	0.0450242	1.75119e-07	1.62324e-06	-0.0119566
Gammaproteobacteria_Incertae_Sedis	0.240972	0.043374	2.15862e-09	4.56632e-08	0.171091
Gemmatimonadales	0.799392	0.0404721	1.01474e-08	1.39526e-07	0.46986
Reyranellales	0.117726	0.0353384	3.36236e-05	0.000123286	0.0670311
Kineosporiales	0.0559279	0.0291491	0.016078	0.0304928	0.015106
Chthoniobacterales	0.0881168	0.0289997	1.75401e-06	9.64706e-06	0.0537835
C0119	0.00777647	0.0235177	0.0480382	0.0786339	0.00265827
Pirellulales	0.350601	0.0230475	8.16498e-10	2.04125e-08	0.291535
Holophagales	0.00464512	0.0195704	0.000532638	0.00142209	-0.0104132
Rhodospirillales	0.0673954	0.0163441	1.72089e-06	9.64706e-06	0.0445506
Pedosphaerales	0.280535	0.0151394	3.68642e-06	1.8103e-05	0.18052
Caldisericales	0.000863334	0.0148118	7.4527e-05	0.000256186	-0.00260808
EV818SWSAP88	0.00145767	0.0132817	0.00113781	0.00274471	-0.00416507
unclassified_S0134_terrestrial_group	0.126557	0.0126723	1.00734e-05	4.32842e-05	0.0891311
Ardenticatenales	0.0532254	0.0125924	2.37268e-05	8.93972e-05	0.0318285
Micavibrionales	0.0187078	0.011364	0.00488478	0.0107465	0.00856191
Nitrospirales	0.154366	0.0108547	2.0404e-06	1.07906e-05	0.0888161
Cellvibrionales	0.341677	0.0107185	1.7235e-10	7.89939e-09	0.310581
MBA03	0	0.0102925	0.000135266	0.000417956	-0.00211973
Acetobacterales	0.0179525	0.0101442	0.0182328	0.0338785	0.00605489
Catenulisporales	0.000435218	0.00995213	0.033145	0.0559194	1.18902e-05
unclassified_KD4-96	0.054749	0.00940641	5.31693e-06	2.52096e-05	0.0231084
Holophagae_Subgroup_7	0.152648	0.00900836	1.34446e-06	7.86654e-06	0.0863496
Solibacterales	0.084926	0.00808939	1.53789e-05	6.21943e-05	0.048503
Chloroplast	1.99357	0.00799489	2.24948e-10	8.19678e-09	0.729107
Fimbriimonadales	0.0628491	0.00765104	0.000310136	0.000860893	0.0354873
Izimaplasmatales	0	0.00758601	0.000313052	0.000860893	-0.00231272
Parvibaculales	0.0365583	0.00703204	2.55511e-05	9.49534e-05	0.0219068
metagenome	0.0885774	0.00700432	7.91571e-07	5.30931e-06	0.048522
Haloplasmatales	0	0.00669122	0.00070781	0.00181914	-3.16834e-05
Longimicrobiales	0.073927	0.00636009	1.39473e-07	1.42056e-06	0.0538856
Thermomicrobiales	0.0331711	0.00594657	0.000100879	0.000330258	0.0202569
unclassified_TK10	0.0448654	0.00577029	0.000119885	0.000383353	0.0240394
unclassified_Alphaproteobacteria	0.0669902	0.00572564	2.9051e-06	1.45255e-05	0.0436991
unclassified_Acidobacteria_Subgroup_6	0.0606062	0.00518213	8.35824e-06	3.64844e-05	0.0437045
S085	0.0155709	0.00453283	0.0224641	0.0411842	0.00566551
Fusobacteriales	0.0352249	0.00431627	1.18208e-06	7.22381e-06	0.0199841
Thermoanaerobacterales	0	0.00429345	0.00156619	0.00368122	-2.69475e-05
unclassified_Acidobacteria_Subgroup_22	0.0294499	0.00372189	0.00318952	0.00730932	0.0113611
anaerobic_digester_metagenome	0	0.00344655	0.0152487	0.0300362	-3.5821e-05
D8A-2	0	0.00343191	0.00724898	0.0154533	-2.83512e-05
Phycisphaerales	0.0651918	0.00325553	1.73503e-06	9.64706e-06	0.0457116
PLTA13	0.0828141	0.00318245	2.64987e-08	3.31234e-07	0.0421599
M55-D21	0	0.00298351	0.0152487	0.0300362	-4.29035e-05
Verrucomicrobiales	0.0300143	0.00253337	7.1664e-09	1.03724e-07	0.0191653
Paracaedibacterales	0.0108936	0.0025196	0.0035356	0.00803545	0.00500762
Actinomycetales	0.0357078	0.00242675	2.13139e-06	1.10591e-05	0.0140872
Thermoanaerobaculales	0.0304231	0.00241263	5.10699e-06	2.4639e-05	0.0178858
Pasteurellales	0.0319521	0.00210325	1.77081e-07	1.62324e-06	0.0156604
Rubrobacterales	0.0301178	0.0020859	6.73499e-06	3.03626e-05	0.0225195
Halanaerobiales	0	0.0019546	0.00724898	0.0154533	-3.37167e-05
Blastocatellales	0.0461271	0.001952	2.33116e-07	1.94263e-06	0.0375648
Euzebyales	0.00796875	0.00187002	0.015447	0.0300362	0.00356516
Caedibacterales	0.00783837	0.00178241	0.000817254	0.00204313	0.00437747
unclassified_0319-7L14	0.016635	0.00167048	0.000175406	0.000524312	0.00702308
Leptospirales	0.0116139	0.00166439	4.90275e-05	0.000173311	0.00575411
unclassified_Gammaproteobacteria	0.0245543	0.00162635	4.51049e-07	3.35239e-06	0.0124035
Desulfarculales	0.0336819	0.0015677	1.125e-06	7.03123e-06	0.0190202
Deinococcales	0.022481	0.00155082	0.000144375	0.000441147	0.00656437
Micropepsales	0.0293208	0.0015493	4.00373e-08	4.78707e-07	0.0219991
Bacteroidetes_VC2.1_Bac22	0.0174318	0.00150674	0.00015514	0.000468828	0.00836977
CCD24	0.133673	0.00146653	1.1612e-08	1.52061e-07	0.10188
unclassified_BD2-11_terrestrial_group	0.0463716	0.00138005	7.27924e-08	8.00716e-07	0.0386253
Actinomarinales	0.0099483	0.00123437	0.00469909	0.0104214	0.00432914
CHAB-XI-27	0.000214473	0.00108183	0.038055	0.0638118	1.89764e-05
unclassified_Pla4_lineage	0.0250568	0.0010282	0.000501172	0.0013512	0.011452
DTU014	0	0.00101738	0.0317778	0.0539438	-3.5418e-05
OPB56	0.041058	0.000988042	7.81927e-07	5.30931e-06	0.0196066
Oceanospirillales	0.0172019	0.00093156	2.30254e-06	1.17259e-05	0.0118962
Holosporales	0.00482723	0.000930676	0.0144894	0.0290845	0.00166321
Isosphaerales	0.0307649	0.000854491	2.68258e-10	8.19678e-09	0.020054
2022-11-24	0.0174454	0.000828256	1.07101e-05	4.53118e-05	0.0100349
Cyanobacteria/Melainabacteria_group_bacterium_S15B-MN24_CBMW_12	0	0.000828183	0.0317778	0.0539438	-3.29688e-05
NB1-j	0.0211583	0.000824732	0.000189711	0.000560973	0.0107842
PB19	0.0120011	0.000803403	0.000770675	0.00196237	0.00606358
Acidiferrobacterales	0.0254225	0.000782228	6.36365e-07	4.48719e-06	0.0219191
Planctomycetales	0.00959132	0.00075281	9.40964e-05	0.000311765	0.00542493
Salinisphaerales	0.0204489	0.000703886	1.2414e-05	5.1725e-05	0.0129623
Aeromonadales	0.0115427	0.000667387	0.0232365	0.0423181	0.00264537
unclassified_Acidimicrobiia	0.0121268	0.000659955	0.000124352	0.000393066	0.00540218
R7C24	0.0143479	0.000604584	4.26494e-05	0.000154323	0.00767916
Elsterales	0.0320868	0.000516701	2.30809e-07	1.94263e-06	0.0241774
Tepidisphaerales	0.0143628	0.000510687	0.000264135	0.000748835	0.0103606
211ds20	0.0464608	0.000423397	2.43893e-10	8.19678e-09	0.0377138
unclassified_Lineage_IIb	0.00459572	0.00040731	0.0140776	0.0284658	1.07993e-05
unclassified_Acidobacteria_Subgroup_17	0.00611712	0.000392991	0.00656172	0.0142085	0.000973989
Gemmatales	0.039046	0.000391606	3.11556e-09	5.35486e-08	0.0320062
Fibrobacterales	0.0612745	0.000377266	8.90912e-10	2.04167e-08	0.047454
Nostocales	0.208454	0.00037577	3.45781e-09	5.59351e-08	0.0705812
unclassified_Latescibacteria	0.0185915	0.00034925	2.16916e-05	8.40168e-05	0.0095328
unclassified_OM190	0.030949	0.000337839	3.73021e-07	2.93088e-06	0.0170177
Rhodothermales	0.00808811	0.000332214	0.000129014	0.000403169	0.00343185
Entotheonellales	0.0119685	0.000327194	0.000257557	0.000737793	0.00433233
Caldilineales	0.00377323	0.000319454	0.0102467	0.0210288	2.79336e-05
Vampirovibrionales	0.00430754	0.000317553	0.0116509	0.0237334	-1.54746e-05
Candidatus_Kaiserbacteria	0.00367549	0.00031537	0.00517719	0.0112994	5.86489e-05
Acidobacteriales	0.00983753	0.000305599	0.000257557	0.000737793	0.0049224
planctomycete_A-2	0.00381207	0.00030217	0.0290313	0.0503277	1.0749e-05
Puniceispirillales	0.00265581	0.000293641	0.0392749	0.0654581	-1.9773e-05
unclassified_Armatimonadetes	0.0065328	0.000283028	4.91572e-05	0.000173311	0.00482769
unclassified_Sericytochromatia	0.00318505	0.000236643	0.0198575	0.0366497	1.06636e-05
KF-JG30-C25	0.0106279	0.000232615	0.000293555	0.000823751	0.00282015
Nitrosococcales	0.00352409	0.000218495	0.00133847	0.0031731	0.00217552
unclassified_WS6	0.00446427	0.000203243	0.000634487	0.00164608	0.00212941
MVP-88	0.00651614	0.000192791	0.00386957	0.00872239	3.5762e-05
RCP2-54	0.00470494	0.000186754	0.00772145	0.0163338	-2.32488e-06
unclassified_vadinHA49	0.0056849	0.000160459	0.000985667	0.00239875	0.00267487
Spirochaetales	0.00293987	0.000157685	0.0290313	0.0503277	-1.54771e-05
unclassified_AKAU4049	0.00312006	0.000152128	0.0161917	0.030498	-1.40645e-05
Lineage_IV	0.0102658	0.000151085	1.91856e-05	7.53719e-05	0.00481072
Rokubacteriales	0.017104	0.00013919	1.7584e-05	7.00813e-05	0.0056754
Armatimonadales	0.00215728	0	0.0290986	0.0503277	2.6951e-05
CCM19a	0.00243731	0	0.0157281	0.0300362	4.45142e-05
Candidatus_Collierbacteria	0.001306	0	0.0290986	0.0503277	3.14853e-05
Candidatus_Liptonbacteria	0.0035871	0	0.000595092	0.00155857	0.00180585
Chthonomonadales	0.00181512	0	0.0290986	0.0503277	3.15577e-05
DS-100	0.00356109	0	0.00231427	0.00539343	3.25088e-05
EPR3968-O8a-Bc78	0.0136729	0	1.07765e-06	6.89196e-06	0.00652187
Elev-16S-573	0.00771364	0	4.35041e-07	3.32323e-06	0.00567096
Erysipelotrichales	0.00593919	0	0.000595092	0.00155857	0.0023694
JTB23	0.0178533	0	1.07765e-06	6.89196e-06	0.0113605
Latescibacterales	0.00495958	0	0.0044468	0.00994203	4.92382e-05
MBNT15	0.00309427	0	0.00841688	0.0174033	2.87485e-05
Mycoplasmatales	0.00224745	0	0.0290986	0.0503277	2.6666e-05
Omnitrophales	0.00404166	0	0.00841688	0.0174033	2.97207e-05
Opitutales	0.0264726	0	1.70458e-07	1.62324e-06	0.016188
Oxyphotobacteria_Incertae_Sedis	0.0905029	0	2.91499e-09	5.34414e-08	0.0415303
Phormidesmiales	0.0142465	0	6.07292e-06	2.78342e-05	0.00503655
Pseudanabaenales	0.165379	0	2.91499e-09	5.34414e-08	0.0428423
Thermosynechococcales	0.00750073	0	1.38457e-05	5.68292e-05	0.00276549
unclassified_Acidobacteria_Subgroup_25	0.00154422	0	0.0290986	0.0503277	2.56519e-05
unclassified_Berkelbacteria	0.00101874	0	0.0157281	0.0300362	3.26888e-05
unclassified_FBP	0.00165348	0	0.00841688	0.0174033	2.71094e-05
unclassified_Pla3_lineage	0.001716	0	0.0290986	0.0503277	2.80896e-05
unclassified_SHA-26	0.0030857	0	0.00118435	0.00283214	3.12057e-05
unclassified_WS2	0.00178001	0	0.0157281	0.0300362	2.995e-05
unidentified_bacterium_wb1_D18	0.00252009	0	0.0157281	0.0300362	4.48865e-05

## Sheet: S4-3 HRC vs IRK
Table S4. Summary of the differential bacterial communities at the Order level between different treatments (soil and root, healthy and parasitized) at the different growth stages of tomato plants.
Feature ID	Freq1(HR)	Freq2(IRK)	pValue	qValue	Difference between means
Rhizobiales	7.21182	34.2024	3.32003e-13	9.06369e-11	-25.5647
Betaproteobacteriales	13.5562	24.6116	7.41765e-05	0.000311541	-14.419
Streptomycetales	13.8514	8.06993	0.000218385	0.0008167	7.49251
Enterobacteriales	12.4442	4.77211	0.00335931	0.00926356	3.0458
Sphingomonadales	2.49181	3.40924	0.0274988	0.0577474	-0.862114
Xanthomonadales	4.51889	2.74757	0.0137315	0.030981	1.61295
Corynebacteriales	7.40163	1.88266	1.8008e-07	2.34104e-06	3.69137
Pseudonocardiales	2.25528	1.13472	0.00496454	0.0129078	0.876614
Flavobacteriales	1.36036	0.851212	0.0145211	0.0323758	0.530697
Pseudomonadales	3.72147	0.837739	1.21436e-05	7.36711e-05	1.08948
Rhodobacterales	0.12815	0.727086	3.02649e-09	2.06558e-07	-0.529119
Cytophagales	0.966399	0.533049	5.06533e-05	0.000223038	0.475713
Chlamydiales	0.0993756	0.526242	1.94171e-06	1.65652e-05	-0.279335
Propionibacteriales	1.71756	0.409678	7.06752e-07	7.4209e-06	1.08337
Clostridiales	0.14692	0.322931	0.0171296	0.0377128	-0.109539
Myxococcales	0.992358	0.317566	4.16801e-05	0.000192859	0.524021
Rickettsiales	4.10574	0.295165	3.4074e-12	4.65111e-10	2.8007
Sneathiellales	0.0244995	0.270409	1.38939e-05	8.24575e-05	-0.131049
Caulobacterales	0.442042	0.219882	0.00223397	0.00628736	0.186248
Oligoflexales	0.321202	0.176819	0.00766635	0.0186231	0.13421
Micromonosporales	0.448954	0.155097	9.15837e-07	9.26013e-06	0.267055
Chitinophagales	0.462758	0.115027	1.71761e-06	1.51261e-05	0.291836
Steroidobacterales	0.306894	0.0848302	2.87011e-06	2.23868e-05	0.192573
Gammaproteobacteria_Incertae_Sedis	0.240972	0.0766647	1.16499e-07	1.76691e-06	0.142981
Acidobacteriia_Subgroup_2	0.00175373	0.0442425	3.32312e-06	2.52003e-05	-0.0243361
Reyranellales	0.117726	0.0436122	0.000550981	0.00185701	0.0614489
Gemmatimonadales	0.799392	0.0429131	1.16499e-07	1.76691e-06	0.465241
Pirellulales	0.350601	0.0416347	1.00121e-07	1.76691e-06	0.255465
Saccharimonadales	0.494508	0.0406306	1.93834e-08	8.81945e-07	0.331912
Streptosporangiales	0.133688	0.0336986	0.00675315	0.0168338	0.0333032
Lactobacillales	0.217526	0.0331023	1.46656e-05	8.4696e-05	0.110719
Pedosphaerales	0.280535	0.0254949	2.79736e-05	0.000136371	0.176092
Chloroplast	1.99357	0.0246396	2.54055e-08	9.62214e-07	0.722667
Glycomycetales	0.217599	0.0240872	2.83853e-07	3.36921e-06	0.108421
Fimbriimonadales	0.0628491	0.0225229	0.024203	0.0512203	0.025758
Kineosporiales	0.0559279	0.0210731	0.0228171	0.0486647	0.0148444
Nitrospirales	0.154366	0.0209212	0.000196973	0.000746855	0.0827448
Cellvibrionales	0.341677	0.0184239	4.54863e-09	2.48355e-07	0.307597
Legionellales	0.0328029	0.0180177	0.0208526	0.044825	0.0125383
Ardenticatenales	0.0532254	0.0156454	0.000138145	0.000538765	0.0323921
unclassified_Alphaproteobacteria	0.0669902	0.0150109	0.000858909	0.00275861	0.0361783
Holophagales	0.00464512	0.0146458	0.00371289	0.0100358	-0.00751481
metagenome	0.0885774	0.014597	0.000103163	0.000408168	0.0434043
Holophagae_Subgroup_7	0.152648	0.0110559	2.11661e-05	0.000115567	0.083598
Bacteroidales	0.0519667	0.0102691	0.000271416	0.00100131	0.0226644
Azospirillales	0.023788	0.00977165	0.0362694	0.0717079	0.0108215
Chthoniobacterales	0.0881168	0.00954586	2.93904e-05	0.000140764	0.0558978
unclassified_S0134_terrestrial_group	0.126557	0.00835073	4.08969e-06	3.01753e-05	0.0927549
EV818SWSAP88	0.00145767	0.00815517	0.00686497	0.0168841	-0.00271856
Solibacterales	0.084926	0.0077917	2.69952e-05	0.000133994	0.0503435
unclassified_KD4-96	0.054749	0.00695023	2.45861e-05	0.000126642	0.02598
Izimaplasmatales	0	0.00683286	0.0145869	0.0323758	-4.40479e-05
Rubrobacterales	0.0301178	0.00620279	0.0016313	0.00494826	0.019256
anaerobic_digester_metagenome	0	0.00600763	0.0367733	0.0717079	-4.79797e-05
PLTA13	0.0828141	0.00600405	1.47206e-06	1.43526e-05	0.0410104
Acetobacterales	0.0179525	0.00598294	0.00513254	0.0132187	0.00855515
Limnochordales	0	0.00571089	0.000302714	0.00110188	-0.00188417
unclassified_TK10	0.0448654	0.00516599	9.22074e-05	0.000381403	0.0263243
Rhodospirillales	0.0673954	0.00500407	5.55557e-08	1.26389e-06	0.0496616
Parvibaculales	0.0365583	0.00489948	9.35135e-06	6.07838e-05	0.0250735
Thermomicrobiales	0.0331711	0.00440054	1.48916e-05	8.4696e-05	0.0211156
Phycisphaerales	0.0651918	0.00415141	1.73713e-05	9.67832e-05	0.0448561
unclassified_Acidobacteria_Subgroup_22	0.0294499	0.00395694	0.00907197	0.0211679	0.0113986
unclassified_Acidobacteria_Subgroup_6	0.0606062	0.003755	2.36048e-05	0.000125602	0.0443576
Pasteurellales	0.0319521	0.00372811	5.91819e-06	4.03917e-05	0.0164655
CHAB-XI-27	0.000214473	0.00340691	0.00870942	0.0206754	-1.64577e-05
Deinococcales	0.022481	0.0033428	0.00563198	0.0143695	0.00653297
Leptospirales	0.0116139	0.00332902	0.000383976	0.00132691	0.00574204
Oceanospirillales	0.0172019	0.00312549	0.000337876	0.00121368	0.00850309
Thermoanaerobaculales	0.0304231	0.00301799	5.84583e-05	0.000253319	0.017665
Bacteroidetes_VC2.1_Bac22	0.0174318	0.00274556	0.00115934	0.00355618	0.00962672
M55-D21	0	0.00269025	0.00572538	0.0144725	-4.0132e-05
unclassified_0319-7L14	0.016635	0.0026452	0.00178936	0.00536808	0.00701256
Caldisericales	0.000863334	0.00262491	0.0325431	0.0658094	-1.80253e-06
unclassified_Gammaproteobacteria	0.0245543	0.00245475	4.91622e-06	3.53191e-05	0.0124568
Desulfuromonadales	0.00799636	0.00242625	0.0492074	0.0932891	0.00340057
Verrucomicrobiales	0.0300143	0.00241583	1.59219e-07	2.17334e-06	0.0192985
unclassified_Acidimicrobiia	0.0121268	0.00232665	0.00220594	0.00628736	0.00541776
Thermoanaerobacterales	0	0.00223932	0.0367733	0.0717079	-2.55663e-05
D8A-2	0	0.00209698	0.0367733	0.0717079	-4.06003e-05
Longimicrobiales	0.073927	0.00209648	1.06063e-07	1.76691e-06	0.0549948
unclassified_BD2-11_terrestrial_group	0.0463716	0.00205098	2.3771e-06	1.91633e-05	0.0373179
Acidobacteriales	0.00983753	0.00204888	0.0400028	0.0774522	0.00473157
MBA03	0	0.00189473	0.0367733	0.0717079	-3.65973e-05
Salinisphaerales	0.0204489	0.00183629	0.00101708	0.00319154	0.0113471
Micropepsales	0.0293208	0.00174235	3.98152e-07	4.52898e-06	0.0212659
2022-11-24	0.0174454	0.00168652	0.000347243	0.00123113	0.00895859
Holosporales	0.00482723	0.00168131	0.0446017	0.0857483	0.00162643
211ds20	0.0464608	0.00166055	3.53684e-08	1.07284e-06	0.037295
Desulfarculales	0.0336819	0.00165744	7.46606e-06	4.9713e-05	0.0213016
OPB56	0.041058	0.00163589	2.64744e-05	0.000133843	0.0194773
NB1-j	0.0211583	0.0015624	0.000919044	0.00291743	0.0113016
Planctomycetales	0.00959132	0.00141729	0.00226253	0.00630277	0.00542921
CCD24	0.133673	0.00127373	1.90129e-07	2.35932e-06	0.0990895
Rhodothermales	0.00808811	0.00123634	0.00776249	0.0186231	0.00326692
unclassified_OM190	0.030949	0.00115847	3.09059e-05	0.000145471	0.0158008
R7C24	0.0143479	0.00114845	0.000533922	0.00182201	0.00855484
Elsterales	0.0320868	0.00098123	1.14605e-05	7.11072e-05	0.0235416
Fibrobacterales	0.0612745	0.000940159	2.81968e-08	9.62214e-07	0.0439398
S085	0.0155709	0.000886423	0.0011164	0.00346338	0.00581706
unclassified_vadinHA49	0.0056849	0.000885903	0.00777669	0.0186231	0.00267515
KF-JG30-C25	0.0106279	0.000864367	0.00899951	0.0211679	0.00285128
Actinomarinales	0.0099483	0.00085106	0.00344674	0.00940959	0.00608504
unclassified_Lineage_IIb	0.00459572	0.000851027	0.0489557	0.0932891	6.06426e-08
Actinomycetales	0.0357078	0.000845094	1.60009e-06	1.50629e-05	0.0184772
Lineage_IV	0.0102658	0.000759568	0.00063	0.00209744	0.00478996
unclassified_WS6	0.00446427	0.00073069	0.0102601	0.0237373	0.00212367
Tepidisphaerales	0.0143628	0.000672743	0.000743407	0.00244518	0.0113268
unclassified_Armatimonadetes	0.0065328	0.000624652	0.000806259	0.00262034	0.00482817
Fusobacteriales	0.0352249	0.000593523	1.68925e-06	1.51261e-05	0.0221675
MVP-88	0.00651614	0.00057282	0.0316229	0.0658094	-2.48841e-05
Paracaedibacterales	0.0108936	0.000547718	0.00035327	0.00123645	0.00644745
EPR3968-O8a-Bc78	0.0136729	0.000526209	6.07329e-05	0.000259064	0.00653055
unclassified_Pla4_lineage	0.0250568	0.000506348	0.000177645	0.000683056	0.0128446
Blastocatellales	0.0461271	0.000237312	1.38719e-07	1.99318e-06	0.0409459
Gemmatales	0.039046	0.000212823	4.51247e-08	1.11991e-06	0.031965
Isosphaerales	0.0307649	0.000212823	1.94361e-09	1.76868e-07	0.0200974
Nostocales	0.208454	0.000212823	4.51247e-08	1.11991e-06	0.0705942
Acidiferrobacterales	0.0254225	0	4.44794e-07	4.85716e-06	0.0223829
Aeromonadales	0.0115427	0	0.00221972	0.00628736	0.0026767
Caldilineales	0.00377323	0	0.00391224	0.0102696	4.85648e-05
Candidatus_Kaiserbacteria	0.00367549	0	0.00391224	0.0102696	4.52211e-05
Candidatus_Liptonbacteria	0.0035871	0	0.00221972	0.00628736	0.00186346
DS-100	0.00356109	0	0.00678283	0.0168338	3.84098e-05
Elev-16S-573	0.00771364	0	5.28974e-06	3.70282e-05	0.00568711
Erysipelotrichales	0.00593919	0	0.00221972	0.00628736	0.0023895
JTB23	0.0178533	0	1.14014e-05	7.11072e-05	0.011407
Kallotenuales	0.00209312	0	0.0325431	0.0658094	3.57844e-05
Omnitrophales	0.00404166	0	0.0195259	0.042306	2.97426e-05
Opitutales	0.0264726	0	2.38664e-06	1.91633e-05	0.0162058
Oxyphotobacteria_Incertae_Sedis	0.0905029	0	7.31333e-08	1.4261e-06	0.0414841
Phormidesmiales	0.0142465	0	4.8928e-05	0.000218973	0.00505834
Pseudanabaenales	0.165379	0	7.31333e-08	1.4261e-06	0.0428539
Puniceispirillales	0.00265581	0	0.0115849	0.0263557	3.23638e-05
Rokubacteriales	0.017104	0	4.8928e-05	0.000218973	0.0057346
SAR324_clade	0.00935969	0	9.7632e-05	0.000391964	0.00575923
Thermosynechococcales	0.00750073	0	9.7632e-05	0.000391964	0.00276661
unclassified_AKAU4049	0.00312006	0	0.0115849	0.0263557	2.82173e-05
unclassified_Acidobacteria_Subgroup_17	0.00611712	0	0.00221972	0.00628736	0.00135812
unclassified_FBP	0.00165348	0	0.0195259	0.042306	2.8403e-05
unclassified_Latescibacteria	0.0185915	0	2.39242e-05	0.000125602	0.00958855
unclassified_SHA-26	0.0030857	0	0.00391224	0.0102696	2.85121e-05
unclassified_WS2	0.00178001	0	0.0325431	0.0658094	3.13755e-05
unidentified_bacterium_wb1_D18	0.00252009	0	0.0325431	0.0658094	4.70642e-05
