# Supplementary material for: Microbiota and functional analyses of nitrogen-fixing bacteria in root-knot nematode parasitism of plants
Source: Microbiome. 2023 Mar 10;11:48. doi: 10.1186/s40168-023-01484-3 (PMC9999639; doi:10.1186/s40168-023-01484-3)
Supplement: Supplementary file 5 — Additional file 4: Table S5. Summary of differential OTUs between the healthy and parasitized root endophytic microbiota in tomato plants. [file 40168_2023_1484_MOESM4_ESM.xls]

## Sheet: S5-1 HRC-IRH
Table S5. Summary of differential OTUs between the healthy and parasitized root endophytic microbiota in tomato plants.
HRC_IRH	logFC	logCPM	PValue	FDR	level	Phylum	Class	Order	Family	Genus	MeanA	MeanB
OTU_2	-3.716	19.139	1.38e-14	8.04e-12	Depleted	Proteobacteria	Alphaproteobacteria	Rhizobiales	Rhizobiaceae	Allorhizobium-Neorhizobium-Pararhizobium-Rhizobium	1.665	21.871
OTU_3	-2.694	18.168	7.08e-06	3.8e-05	Depleted	Proteobacteria	Gammaproteobacteria	Betaproteobacteriales	Burkholderiaceae	Acidovorax	1.36	8.803
OTU_5	-5.072	18.171	1.98e-14	8.04e-12	Depleted	Proteobacteria	Alphaproteobacteria	Rhizobiales	Rhizobiaceae	Allorhizobium-Neorhizobium-Pararhizobium-Rhizobium	0.116	3.903
OTU_10	-3.084	16.414	5.32e-14	1.62e-11	Depleted	Proteobacteria	Alphaproteobacteria	Rhizobiales	Devosiaceae	Devosia	0.425	3.608
OTU_11	-5.36	18.107	2.71e-15	3.3e-12	Depleted	Proteobacteria	Gammaproteobacteria	Betaproteobacteriales	Burkholderiaceae	Ralstonia	0.069	2.831
OTU_17	-7.077	16.896	1.76e-09	4.59e-08	Depleted	Proteobacteria	Alphaproteobacteria	Rhizobiales	Beijerinckiaceae	Bosea	0.016	2.218
OTU_8	-1.325	16.333	9.1e-05	0.000332738	Depleted	Proteobacteria	Alphaproteobacteria	Sphingomonadales	Sphingomonadaceae	Sphingobium	0.878	2.2
OTU_15	-2.154	16.643	7.82e-05	0.000292083	Depleted	Proteobacteria	Alphaproteobacteria	Rhizobiales	Devosiaceae	Devosia	0.452	2.013
OTU_731	-3.117	16.374	5e-13	1.01e-10	Depleted	Proteobacteria	Alphaproteobacteria	Rhizobiales	Rhizobiaceae	Ensifer	0.229	1.987
OTU_81	-2.834	16.855	1.35e-07	1.39e-06	Depleted	Proteobacteria	Alphaproteobacteria	Rhizobiales	Beijerinckiaceae	Bosea	0.223	1.594
OTU_16	-3.64	16.296	4.01e-06	2.34e-05	Depleted	Actinobacteria	Actinobacteria	Corynebacteriales	Nocardiaceae	Rhodococcus	0.094	1.178
OTU_24	-2.091	15.008	3.05e-11	3.38e-09	Depleted	Proteobacteria	Alphaproteobacteria	Rhizobiales	Rhizobiaceae	Mesorhizobium	0.265	1.128
OTU_63	-1.272	15.986	0.0160572	0.0268429	Depleted	Proteobacteria	Alphaproteobacteria	Rhizobiales	Devosiaceae	Devosia	0.459	1.11
OTU_696	-4.148	16.213	0.00130796	0.00317722	Depleted	Actinobacteria	Actinobacteria	Micrococcales	Microbacteriaceae	Homoserinibacter	0.059	1.05
OTU_33	-3.545	15.641	1.77e-09	4.59e-08	Depleted	Proteobacteria	Alphaproteobacteria	Rhodobacterales	Rhodobacteraceae	Rhodobacter	0.078	0.907
OTU_22	-2.272	14.797	4.13e-08	5.24e-07	Depleted	Actinobacteria	Actinobacteria	Micrococcales	Microbacteriaceae	Agromyces	0.174	0.839
OTU_29	-1.288	15.319	0.000251113	0.000814944	Depleted	Proteobacteria	Alphaproteobacteria	Rhizobiales	Rhizobiaceae	Allorhizobium-Neorhizobium-Pararhizobium-Rhizobium	0.311	0.761
OTU_92	-5.631	15.256	7.69e-10	2.75e-08	Depleted	Proteobacteria	Alphaproteobacteria	Rhizobiales	Beijerinckiaceae	Microvirga	0.013	0.662
OTU_36	-5.062	15.166	6.58e-09	1.16e-07	Depleted	Actinobacteria	Actinobacteria	Micrococcales	Intrasporangiaceae	Terrabacter	0.019	0.635
OTU_2730	-2.135	14.559	0.000308933	0.000951826	Depleted	Proteobacteria	Alphaproteobacteria	Rhizobiales	Devosiaceae	Devosia	0.137	0.603
OTU_82	-3.036	14.868	2.5e-06	1.58e-05	Depleted	Proteobacteria	Alphaproteobacteria	Rhizobiales	Rhizobiaceae	Allorhizobium-Neorhizobium-Pararhizobium-Rhizobium	0.07	0.572
OTU_34	-12.31	15.337	1.56e-10	8.51e-09	Depleted	Chlamydiae	Chlamydiae	Chlamydiales	Parachlamydiaceae	Neochlamydia	0	0.508
OTU_45	-1.685	14.351	0.00778941	0.0150406	Depleted	Proteobacteria	Alphaproteobacteria	Rhizobiales	Rhizobiaceae	Shinella	0.14	0.451
OTU_175	-5.796	13.838	1.02e-10	6.5e-09	Depleted	Firmicutes	Bacilli	Bacillales	Paenibacillaceae	Aneurinibacillus	0.007	0.413
OTU_5763	-3.456	15.2	1.32e-09	3.91e-08	Depleted	Proteobacteria	Alphaproteobacteria	Rhizobiales	Rhizobiaceae	Allorhizobium-Neorhizobium-Pararhizobium-Rhizobium	0.036	0.399
OTU_49	-2.016	14.145	4.92e-06	2.82e-05	Depleted	Proteobacteria	Alphaproteobacteria	Sphingomonadales	Sphingomonadaceae	Sphingomonas	0.098	0.395
OTU_46	-0.474	16.043	0.000507678	0.00148164	Depleted	Bacteroidetes	Bacteroidia	Flavobacteriales	Weeksellaceae	Chryseobacterium	0.283	0.393
OTU_160	-6.011	13.969	4.22e-10	1.83e-08	Depleted	Firmicutes	Bacilli	Bacillales	Bacillaceae	Ureibacillus	0.006	0.387
OTU_43	-11.878	14.784	1.08e-11	1.32e-09	Depleted	Proteobacteria	Gammaproteobacteria	Betaproteobacteriales	Burkholderiaceae	Burkholderia-Caballeronia-Paraburkholderia	0	0.376
OTU_1254	-3.864	14.228	1.41e-09	3.98e-08	Depleted	Proteobacteria	Alphaproteobacteria	Rhizobiales	Rhizobiaceae	Allorhizobium-Neorhizobium-Pararhizobium-Rhizobium	0.023	0.341
OTU_95	-1.366	13.118	0.000152719	0.000517712	Depleted	Proteobacteria	Alphaproteobacteria	Rhizobiales	Rhizobiaceae	Mesorhizobium	0.106	0.273
OTU_3478	-1.626	14.029	5.83e-05	0.000230382	Depleted	Actinobacteria	Actinobacteria	Micrococcales	Microbacteriaceae	Agromyces	0.087	0.269
OTU_339	-1.283	13.471	0.000269176	0.00086207	Depleted	Firmicutes	Bacilli	Bacillales	Paenibacillaceae	Paenibacillus	0.098	0.239
OTU_158	-3.748	13.474	2.22e-09	5.29e-08	Depleted	Firmicutes	Bacilli	Bacillales	Bacillaceae	Bacillus	0.017	0.223
OTU_107	-1.475	12.845	0.000176387	0.000592993	Depleted	Firmicutes	Bacilli	Bacillales	Bacillaceae	Bacillus	0.076	0.212
OTU_308	-10.845	15.405	6.21e-09	1.15e-07	Depleted	Firmicutes	Bacilli	Bacillales	Thermoactinomycetaceae	Planifilum	0	0.184
OTU_3152	-5.143	15.11	8.8e-08	9.64e-07	Depleted	Firmicutes	Bacilli	Bacillales	Planococcaceae	Rummeliibacillus	0.005	0.181
OTU_245	-9.583	14.032	1.08e-09	3.37e-08	Depleted	Firmicutes	Bacilli	Bacillales	Planococcaceae	Psychrobacillus	0	0.171
OTU_153	-8.293	13.422	4.34e-07	3.51e-06	Depleted	Firmicutes	Bacilli	Bacillales	Planococcaceae	Sporosarcina	0	0.14
OTU_1046	-3.244	11.941	3.53e-07	2.91e-06	Depleted	Proteobacteria	Alphaproteobacteria	Rhizobiales	Xanthobacteraceae	Afipia	0.015	0.138
OTU_614	-3.531	12.962	1.08e-07	1.16e-06	Depleted	Proteobacteria	Alphaproteobacteria	Rhizobiales	Beijerinckiaceae	Microvirga	0.012	0.134
OTU_193	-1.17	12.289	0.000601346	0.00164458	Depleted	Proteobacteria	Alphaproteobacteria	Rhizobiales	Devosiaceae	Devosia	0.059	0.133
OTU_202	-6.883	12.86	1.24e-10	7.19e-09	Depleted	Firmicutes	Bacilli	Bacillales	Bacillaceae	Geobacillus	0.001	0.125
OTU_251	-0.876	12.33	0.0133518	0.0238257	Depleted	Actinobacteria	Thermoleophilia	Solirubrobacterales	67-14	unclassified_67-14	0.068	0.124
OTU_286	-5.648	12.424	3.97e-11	3.93e-09	Depleted	Firmicutes	Bacilli	Bacillales	Paenibacillaceae	Brevibacillus	0.002	0.122
OTU_76	-1.732	12.325	0.00500903	0.0101628	Depleted	Proteobacteria	Alphaproteobacteria	Rhizobiales	Rhizobiales_Incertae_Sedis	Nordella	0.035	0.116
OTU_114	-1.313	12.548	0.00209267	0.00490708	Depleted	Proteobacteria	Alphaproteobacteria	Rhizobiales	Xanthobacteraceae	Pseudolabrys	0.044	0.11
OTU_98	-0.77	11.33	0.00746558	0.0145594	Depleted	Proteobacteria	Alphaproteobacteria	Rhizobiales	Xanthobacteraceae	Pseudorhodoplanes	0.059	0.101
OTU_823	-2.963	13.283	1.04e-06	7.62e-06	Depleted	Firmicutes	Bacilli	Bacillales	Bacillaceae	Bacillus	0.012	0.097
OTU_1019	-3.006	11.683	1.56e-07	1.48e-06	Depleted	Firmicutes	Bacilli	Bacillales	Planococcaceae	Lysinibacillus	0.011	0.089
OTU_5010	-2.229	11.732	3.91e-05	0.000161663	Depleted	Actinobacteria	Actinobacteria	Pseudonocardiales	Pseudonocardiaceae	Lechevalieria	0.019	0.088
OTU_4728	-1.955	11.475	5.01e-05	0.000200576	Depleted	Proteobacteria	Alphaproteobacteria	Rhizobiales	Rhizobiaceae	Allorhizobium-Neorhizobium-Pararhizobium-Rhizobium	0.022	0.085
OTU_5535	-5.298	13.462	1.53e-07	1.47e-06	Depleted	Proteobacteria	Alphaproteobacteria	Sphingomonadales	Sphingomonadaceae	Sphingomonas	0.002	0.082
OTU_403	-1.438	12.462	0.0219632	0.0360232	Depleted	Actinobacteria	Actinobacteria	Micrococcales	Cellulomonadaceae	Cellulomonas	0.03	0.081
OTU_451	-1.822	11.172	1.14e-05	5.76e-05	Depleted	Firmicutes	Bacilli	Bacillales	Alicyclobacillaceae	Tumebacillus	0.022	0.078
OTU_370	-6.275	11.833	1.77e-09	4.59e-08	Depleted	Firmicutes	Bacilli	Bacillales	Paenibacillaceae	unclassified_Paenibacillaceae	0.001	0.076
OTU_355	-3.118	12.442	6.47e-05	0.000250129	Depleted	Firmicutes	Bacilli	Bacillales	Paenibacillaceae	Ammoniphilus	0.008	0.072
OTU_752	-6.278	12.886	9.71e-10	3.11e-08	Depleted	Firmicutes	Bacilli	Bacillales	Paenibacillaceae	Paenibacillus	0.001	0.07
OTU_67	-4.234	12.064	0.000152273	0.000517642	Depleted	Proteobacteria	Gammaproteobacteria	Enterobacteriales	Enterobacteriaceae	Rahnella	0.004	0.068
OTU_2509	-1.941	11.186	3.89e-05	0.000161444	Depleted	Proteobacteria	Alphaproteobacteria	Rhizobiales	Rhizobiaceae	Mesorhizobium	0.017	0.066
OTU_514	-0.311	11.527	0.0301934	0.046989	Depleted	Actinobacteria	Actinobacteria	Propionibacteriales	Nocardioidaceae	Nocardioides	0.053	0.065
OTU_314	-0.849	11.42	0.0314909	0.048635	Depleted	Actinobacteria	Acidimicrobiia	Microtrichales	Ilumatobacteraceae	unclassified_Ilumatobacteraceae	0.035	0.064
OTU_263	-1.191	11.058	0.0114411	0.0206892	Depleted	Proteobacteria	Alphaproteobacteria	Rhizobiales	Hyphomicrobiaceae	Hyphomicrobium	0.028	0.064
OTU_167	-7.216	12.018	1.68e-08	2.43e-07	Depleted	Acidobacteria	Acidobacteriia	Acidobacteriia_Subgroup_2	unclassified_Acidobacteriia_Subgroup_2	unclassified_Acidobacteriia_Subgroup_2	0	0.063
OTU_89	-1.842	10.778	8.39e-06	4.36e-05	Depleted	Proteobacteria	Alphaproteobacteria	Sphingomonadales	Sphingomonadaceae	Ellin6055	0.017	0.062
OTU_1056	-3.995	11.782	0.00029463	0.00091238	Depleted	Proteobacteria	Alphaproteobacteria	Rhizobiales	Rhizobiaceae	Allorhizobium-Neorhizobium-Pararhizobium-Rhizobium	0.004	0.06
OTU_615	-6.175	12.078	4.56e-10	1.85e-08	Depleted	Firmicutes	Bacilli	Bacillales	Bacillaceae	Bacillus	0.001	0.06
OTU_661	-5.308	11.276	6.42e-09	1.15e-07	Depleted	Proteobacteria	Alphaproteobacteria	Rhizobiales	Beijerinckiaceae	Microvirga	0.001	0.056
OTU_347	-5.092	12.953	5.61e-07	4.32e-06	Depleted	Firmicutes	Bacilli	Bacillales	Paenibacillaceae	Paenibacillus	0.002	0.055
OTU_200	-1.726	10.938	1.4e-06	9.46e-06	Depleted	Proteobacteria	Alphaproteobacteria	Rhizobiales	Methyloligellaceae	unclassified_Methyloligellaceae	0.016	0.053
OTU_220	-6.354	11.753	7.33e-09	1.27e-07	Depleted	Proteobacteria	Alphaproteobacteria	Rhizobiales	Beijerinckiaceae	Chelatococcus	0.001	0.05
OTU_485	-1.646	10.494	7.93e-06	4.14e-05	Depleted	Acidobacteria	Blastocatellia	Pyrinomonadales	Pyrinomonadaceae	RB41	0.015	0.049
OTU_357	-1.273	10.62	0.031257	0.0483351	Depleted	Proteobacteria	Alphaproteobacteria	Rhizobiales	Xanthobacteraceae	unclassified_Xanthobacteraceae	0.019	0.047
OTU_365	-8.808	11.624	6.21e-09	1.15e-07	Depleted	Actinobacteria	Actinobacteria	Streptomycetales	Streptomycetaceae	Streptomyces	0	0.045
OTU_483	-8.828	12.151	1.89e-09	4.7e-08	Depleted	Firmicutes	Bacilli	Bacillales	Paenibacillaceae	Thermobacillus	0	0.045
OTU_538	-8.768	11.658	4.2e-11	3.93e-09	Depleted	Firmicutes	Bacilli	Bacillales	Paenibacillaceae	Brevibacillus	0	0.044
OTU_280	-4.32	10.503	5.23e-09	1.09e-07	Depleted	Proteobacteria	Alphaproteobacteria	Rhizobiales	Hyphomicrobiaceae	Hyphomicrobium	0.002	0.043
OTU_418	-2.912	10.495	6.38e-05	0.000247418	Depleted	Firmicutes	Bacilli	Bacillales	Paenibacillaceae	Paenibacillus	0.005	0.037
OTU_179	-1.163	11.043	0.00600784	0.0119275	Depleted	Proteobacteria	Gammaproteobacteria	Pseudomonadales	Moraxellaceae	unclassified_Moraxellaceae	0.016	0.035
OTU_1192	-2.319	10.817	0.00354972	0.00775584	Depleted	Firmicutes	Bacilli	Bacillales	Bacillaceae	Bacillus	0.007	0.035
OTU_241	-0.994	12.036	6.09e-05	0.000238218	Depleted	Proteobacteria	Alphaproteobacteria	Caulobacterales	Caulobacteraceae	Caulobacter	0.017	0.033
OTU_1878	-7.029	11.863	8.7e-05	0.000319899	Depleted	Proteobacteria	Alphaproteobacteria	Sphingomonadales	Sphingomonadaceae	Sphingobium	0	0.032
OTU_4311	-8.328	11.186	1.89e-09	4.7e-08	Depleted	Firmicutes	Bacilli	Bacillales	Bacillaceae	Bacillus	0	0.032
OTU_531	-4.267	10.14	4.7e-08	5.9e-07	Depleted	Proteobacteria	Alphaproteobacteria	Rhizobiales	Beijerinckiaceae	Neo-b11	0.001	0.03
OTU_1669	-0.834	10.018	0.00975902	0.0179407	Depleted	Proteobacteria	Alphaproteobacteria	Rhizobiales	Rhizobiales_Incertae_Sedis	Nordella	0.016	0.029
OTU_4132	-0.736	10.115	0.0373425	0.0563145	Depleted	Actinobacteria	Actinobacteria	Corynebacteriales	Mycobacteriaceae	Mycobacterium	0.016	0.027
OTU_1583	-1.987	10.002	3.45e-05	0.000146179	Depleted	Firmicutes	Bacilli	Bacillales	Planococcaceae	Psychrobacillus	0.006	0.025
OTU_290	-1.127	9.881	0.00660465	0.0129868	Depleted	Actinobacteria	Acidimicrobiia	Microtrichales	Ilumatobacteraceae	unclassified_Ilumatobacteraceae	0.01	0.022
OTU_1129	-1.231	9.7	0.00364898	0.00791588	Depleted	Proteobacteria	Alphaproteobacteria	Rhizobiales	Methyloligellaceae	Methyloceanibacter	0.009	0.022
OTU_273	-1.641	9.619	0.00109654	0.00286987	Depleted	Proteobacteria	Deltaproteobacteria	Bdellovibrionales	Bdellovibrionaceae	Bdellovibrio	0.007	0.022
OTU_844	-4.12	9.933	9.08e-07	6.69e-06	Depleted	Proteobacteria	Alphaproteobacteria	Rhizobiales	Pleomorphomonadaceae	Chthonobacter	0.001	0.022
OTU_2769	-4.208	9.953	1.06e-06	7.63e-06	Depleted	Firmicutes	Bacilli	Bacillales	Bacillaceae	Bacillus	0.001	0.021
OTU_305	-4.032	10.314	2.23e-07	1.92e-06	Depleted	Proteobacteria	Deltaproteobacteria	Bdellovibrionales	Bdellovibrionaceae	Bdellovibrio	0.001	0.02
OTU_294	-2.098	10.79	0.0368594	0.0556549	Depleted	Bacteroidetes	Bacteroidia	Flavobacteriales	Weeksellaceae	Chryseobacterium	0.004	0.019
OTU_1581	-2.684	10.145	0.00115421	0.00291183	Depleted	Proteobacteria	Alphaproteobacteria	Rhizobiales	Beijerinckiaceae	Microvirga	0.003	0.019
OTU_376	-2.878	9.975	0.000147007	0.00050255	Depleted	Proteobacteria	Alphaproteobacteria	Rhizobiales	Beijerinckiaceae	alphaI_cluster	0.002	0.019
OTU_1092	-7.609	10.102	6.21e-09	1.15e-07	Depleted	Firmicutes	Bacilli	Bacillales	Bacillaceae	Caldalkalibacillus	0	0.019
OTU_596	-2.83	9.817	1.22e-06	8.49e-06	Depleted	Proteobacteria	Alphaproteobacteria	Rhizobiales	Rhizobiales_Incertae_Sedis	unclassified_Rhizobiales_Incertae_Sedis	0.002	0.018
OTU_2118	-3.818	9.477	7.66e-06	4.06e-05	Depleted	Proteobacteria	Alphaproteobacteria	Rhizobiales	Beijerinckiaceae	alphaI_cluster	0.001	0.016
OTU_2094	-2.481	8.703	4.21e-05	0.000172016	Depleted	Actinobacteria	Acidimicrobiia	IMCC26256	unclassified_IMCC26256	unclassified_IMCC26256	0.003	0.015
OTU_5887	-1.284	9.587	0.0020011	0.00472881	Depleted	Actinobacteria	Actinobacteria	Propionibacteriales	Nocardioidaceae	Marmoricola	0.006	0.014
OTU_1401	-5.045	8.933	1.38e-06	9.43e-06	Depleted	Proteobacteria	Alphaproteobacteria	Rhizobiales	Labraceae	Labrys	0	0.014
OTU_345	-0.804	9.189	0.0365032	0.0552543	Depleted	Proteobacteria	Alphaproteobacteria	Rhizobiales	Hyphomicrobiaceae	Pedomicrobium	0.008	0.013
OTU_836	-5.736	10.62	7.97e-05	0.000296307	Depleted	Proteobacteria	Deltaproteobacteria	Bdellovibrionales	Bdellovibrionaceae	Bdellovibrio	0	0.013
OTU_1561	-7.033	8.873	6.21e-09	1.15e-07	Depleted	Firmicutes	Clostridia	Clostridiales	Ruminococcaceae	Ruminiclostridium_1	0	0.013
OTU_443	-1.688	8.68	0.0063393	0.0125039	Depleted	Actinobacteria	Acidimicrobiia	Microtrichales	Ilumatobacteraceae	unclassified_Ilumatobacteraceae	0.004	0.012
OTU_416	-1.31	9.082	0.00993847	0.018243	Depleted	Proteobacteria	Alphaproteobacteria	Rhodobacterales	Rhodobacteraceae	unclassified_Rhodobacteraceae	0.004	0.011
OTU_680	-2.599	9.189	5.65e-06	3.19e-05	Depleted	Actinobacteria	Thermoleophilia	Gaiellales	unclassified_Gaiellales	unclassified_Gaiellales	0.002	0.011
OTU_713	-1.333	8.562	0.00168655	0.00399326	Depleted	Actinobacteria	Acidimicrobiia	IMCC26256	unclassified_IMCC26256	unclassified_IMCC26256	0.004	0.01
OTU_826	-3.579	8.495	0.000163129	0.000551467	Depleted	Chlamydiae	Chlamydiae	Chlamydiales	Parachlamydiaceae	Candidatus_Protochlamydia	0.001	0.01
OTU_1674	-0.647	9.069	0.0201542	0.0331903	Depleted	Actinobacteria	Thermoleophilia	Solirubrobacterales	67-14	unclassified_67-14	0.006	0.009
OTU_651	-1.623	9.253	0.0285655	0.0455765	Depleted	Actinobacteria	Thermoleophilia	Solirubrobacterales	67-14	unclassified_67-14	0.003	0.009
OTU_3640	-1.906	8.84	0.00408914	0.00879237	Depleted	Actinobacteria	Acidimicrobiia	Microtrichales	Microtrichaceae	unclassified_Microtrichaceae	0.002	0.009
OTU_541	-2.198	8.115	0.000948938	0.00251056	Depleted	Actinobacteria	Thermoleophilia	Gaiellales	Gaiellaceae	Gaiella	0.001	0.007
OTU_5551	-6.222	8.817	0.000135266	0.000473041	Depleted	Proteobacteria	Alphaproteobacteria	Rhizobiales	Hyphomicrobiaceae	Filomicrobium	0	0.007
OTU_656	-2.045	8.265	0.00217293	0.0050855	Depleted	Proteobacteria	Alphaproteobacteria	Rhizobiales	Rhizobiales_Incertae_Sedis	Nordella	0.001	0.006
OTU_3011	-2.361	8.221	0.0115969	0.0208779	Depleted	Proteobacteria	Alphaproteobacteria	Rhizobiales	Rhizobiaceae	Nitratireductor	0.001	0.006
OTU_1557	-1.969	8.066	0.0298749	0.0466125	Depleted	Proteobacteria	Alphaproteobacteria	Rhizobiales	D05-2	Rhizobiales_bacterium_GB6	0.001	0.006
OTU_4969	-2.05	8.025	0.0113694	0.02059	Depleted	Actinobacteria	Acidimicrobiia	Microtrichales	Ilumatobacteraceae	unclassified_Ilumatobacteraceae	0.001	0.006
OTU_914	-1.622	8.299	0.0297787	0.0465221	Depleted	Proteobacteria	Alphaproteobacteria	Rhizobiales	Xanthobacteraceae	Pseudolabrys	0.002	0.005
OTU_567	-1.448	8.675	0.039928	0.0599167	Depleted	Proteobacteria	Deltaproteobacteria	Myxococcales	Archangiaceae	Cystobacter	0.002	0.005
OTU_4381	-2.229	8.488	0.0153394	0.0263288	Depleted	Proteobacteria	Alphaproteobacteria	Azospirillales	unclassified_Azospirillales	unclassified_Azospirillales	0.001	0.005
OTU_380	-2.487	8.495	0.000998995	0.00262587	Depleted	Actinobacteria	Thermoleophilia	Gaiellales	unclassified_Gaiellales	unclassified_Gaiellales	0.001	0.005
OTU_2623	-4.304	8.002	3.68e-05	0.000154632	Depleted	Proteobacteria	Alphaproteobacteria	Rhizobiales	Beijerinckiaceae	Microvirga	0	0.005
OTU_1526	-1.559	7.145	0.0237203	0.0386965	Depleted	Actinobacteria	Thermoleophilia	Solirubrobacterales	Solirubrobacteraceae	Solirubrobacter	0.001	0.003
OTU_1043	-4.913	8.402	0.0152487	0.0263288	Depleted	Proteobacteria	Alphaproteobacteria	Rhizobiales	Hyphomicrobiaceae	Filomicrobium	0	0.003
OTU_558	-3.608	6.999	0.0317778	0.048892	Depleted	Actinobacteria	Actinobacteria	Streptosporangiales	Streptosporangiaceae	Acrocarpospora	0	0.001
OTU_265	-3.908	5.977	0.00156619	0.00375208	Depleted	Bacteroidetes	Bacteroidia	Cytophagales	Microscillaceae	Chryseolinea	0	0.001
OTU_5166	-3.817	6.703	0.0152487	0.0263288	Depleted	Actinobacteria	Thermoleophilia	Gaiellales	Gaiellaceae	Gaiella	0	0.001
OTU_505	-3.954	7.413	0.0317778	0.048892	Depleted	Actinobacteria	Acidimicrobiia	Microtrichales	Ilumatobacteraceae	unclassified_Ilumatobacteraceae	0	0.001
OTU_621	-3.213	6.559	0.0317778	0.048892	Depleted	Bacteroidetes	Bacteroidia	Chitinophagales	Saprospiraceae	unclassified_Saprospiraceae	0	0.001
OTU_4	2.091	18.695	2.13e-07	1.85e-06	Enriched	Actinobacteria	Actinobacteria	Streptomycetales	Streptomycetaceae	Streptomyces	10.523	2.471
OTU_9	1.292	16.812	0.000462774	0.00135905	Enriched	Proteobacteria	Gammaproteobacteria	Xanthomonadales	Xanthomonadaceae	Stenotrophomonas	3.272	1.336
OTU_6	3.547	19.198	3.39e-06	2.03e-05	Enriched	Proteobacteria	Gammaproteobacteria	Enterobacteriales	Enterobacteriaceae	Klebsiella	12.66	1.083
OTU_19	0.988	16.964	5.07e-07	4.01e-06	Enriched	Proteobacteria	Gammaproteobacteria	Pseudomonadales	Pseudomonadaceae	Pseudomonas	1.411	0.712
OTU_4430	0.393	16.057	0.0295701	0.0462555	Enriched	Proteobacteria	Gammaproteobacteria	Betaproteobacteriales	Burkholderiaceae	Aquabacterium	0.73	0.556
OTU_13	3.91	18.181	2.97e-13	7.24e-11	Enriched	Actinobacteria	Actinobacteria	Corynebacteriales	Nocardiaceae	Rhodococcus	6.376	0.424
OTU_21	0.955	14.265	0.00121035	0.00296378	Enriched	Proteobacteria	Gammaproteobacteria	Betaproteobacteriales	Methylophilaceae	Methylobacillus	0.612	0.316
OTU_74	1.995	15.681	7.74e-06	4.08e-05	Enriched	Proteobacteria	Gammaproteobacteria	Betaproteobacteriales	Burkholderiaceae	Massilia	0.989	0.248
OTU_37	1.474	15.785	0.00321404	0.00707322	Enriched	Proteobacteria	Gammaproteobacteria	Betaproteobacteriales	Burkholderiaceae	Achromobacter	0.562	0.202
OTU_80	1.964	15.594	2.8e-05	0.000127095	Enriched	Actinobacteria	Actinobacteria	Corynebacteriales	Mycobacteriaceae	Mycobacterium	0.736	0.189
OTU_42	0.946	12.835	0.000354017	0.00107174	Enriched	Proteobacteria	Alphaproteobacteria	Sphingomonadales	Sphingomonadaceae	Sphingopyxis	0.344	0.178
OTU_3257	0.73	13.151	0.00127991	0.0031278	Enriched	Actinobacteria	Actinobacteria	Micrococcales	Microbacteriaceae	Microbacterium	0.217	0.131
OTU_118	1.568	13.548	2.1e-06	1.37e-05	Enriched	Actinobacteria	Actinobacteria	Propionibacteriales	Propionibacteriaceae	Cutibacterium	0.366	0.123
OTU_61	0.767	12.551	0.0321248	0.0492293	Enriched	Proteobacteria	Gammaproteobacteria	Betaproteobacteriales	Burkholderiaceae	Ramlibacter	0.204	0.12
OTU_88	1.059	14.594	1.88e-07	1.7e-06	Enriched	Actinobacteria	Actinobacteria	Glycomycetales	Glycomycetaceae	Glycomyces	0.23	0.11
OTU_4562	2.298	14.787	1.16e-08	1.77e-07	Enriched	Proteobacteria	Alphaproteobacteria	Rhizobiales	Rhizobiaceae	Allorhizobium-Neorhizobium-Pararhizobium-Rhizobium	0.535	0.109
OTU_4788	0.856	12.825	0.00612321	0.012117	Enriched	Proteobacteria	Gammaproteobacteria	Xanthomonadales	Xanthomonadaceae	Lysobacter	0.182	0.1
OTU_20	4.641	18.414	5.85e-07	4.48e-06	Enriched	Proteobacteria	Gammaproteobacteria	Betaproteobacteriales	Burkholderiaceae	Duganella	2.378	0.095
OTU_983	1.924	14.432	0.0105334	0.0192479	Enriched	Actinobacteria	Actinobacteria	Micrococcales	Microbacteriaceae	Microbacterium	0.349	0.092
OTU_1423	1.642	12.772	3.71e-06	2.19e-05	Enriched	Proteobacteria	Gammaproteobacteria	Betaproteobacteriales	Burkholderiaceae	Ottowia	0.229	0.073
OTU_4392	1.036	12.128	6.23e-05	0.000243161	Enriched	Proteobacteria	Alphaproteobacteria	Rhizobiales	Rhizobiaceae	Allorhizobium-Neorhizobium-Pararhizobium-Rhizobium	0.139	0.068
OTU_113	2.639	15.026	0.00076227	0.00203886	Enriched	Proteobacteria	Gammaproteobacteria	Pseudomonadales	Pseudomonadaceae	Pseudomonas	0.414	0.066
OTU_1449	2.317	13.876	1.38e-05	6.66e-05	Enriched	Proteobacteria	Gammaproteobacteria	Betaproteobacteriales	Burkholderiaceae	Pelomonas	0.299	0.06
OTU_307	1.431	12.086	0.000120887	0.000427673	Enriched	Proteobacteria	Alphaproteobacteria	Caulobacterales	Caulobacteraceae	Brevundimonas	0.149	0.055
OTU_3755	0.626	12.239	0.00609757	0.0120859	Enriched	Proteobacteria	Gammaproteobacteria	Betaproteobacteriales	Burkholderiaceae	Hydrogenophaga	0.085	0.055
OTU_157	1.52	13.724	1.97e-07	1.75e-06	Enriched	Patescibacteria	Saccharimonadia	Saccharimonadales	unclassified_Saccharimonadales	unclassified_Saccharimonadales	0.151	0.053
OTU_1775	1.106	12.337	0.0154489	0.0263288	Enriched	Actinobacteria	Actinobacteria	Propionibacteriales	Nocardioidaceae	Nocardioides	0.111	0.052
OTU_279	1.451	12.692	8.35e-05	0.000308102	Enriched	Firmicutes	Bacilli	Bacillales	Staphylococcaceae	Staphylococcus	0.141	0.051
OTU_53	3.851	14.698	2.79e-07	2.31e-06	Enriched	Actinobacteria	Actinobacteria	Micrococcales	Promicromonosporaceae	Cellulosimicrobium	0.559	0.039
OTU_346	2.892	13.604	1.39e-07	1.4e-06	Enriched	Actinobacteria	Actinobacteria	Corynebacteriales	Mycobacteriaceae	Mycobacterium	0.283	0.038
OTU_5083	6.457	16.575	9.57e-11	6.47e-09	Enriched	Actinobacteria	Actinobacteria	Streptomycetales	Streptomycetaceae	Streptomyces	3.267	0.037
OTU_143	2.175	13.196	5.61e-07	4.32e-06	Enriched	Actinobacteria	Actinobacteria	Micromonosporales	Micromonosporaceae	Actinoplanes	0.162	0.036
OTU_125	5.927	18.89	8.78e-10	2.97e-08	Enriched	Proteobacteria	Gammaproteobacteria	Pseudomonadales	Pseudomonadaceae	Pseudomonas	2.099	0.034
OTU_40	3.154	14.762	2.76e-07	2.3e-06	Enriched	Bacteroidetes	Bacteroidia	Cytophagales	Microscillaceae	Ohtaekwangia	0.295	0.033
OTU_317	2.015	11.67	4.01e-06	2.34e-05	Enriched	Proteobacteria	Gammaproteobacteria	Xanthomonadales	Rhodanobacteraceae	Dokdonella	0.134	0.033
OTU_441	2.349	13.656	2.57e-06	1.61e-05	Enriched	Firmicutes	Bacilli	Lactobacillales	Streptococcaceae	Streptococcus	0.158	0.031
OTU_26	2.917	13.352	1.17e-07	1.23e-06	Enriched	Actinobacteria	Actinobacteria	Streptomycetales	Streptomycetaceae	Streptomyces	0.225	0.03
OTU_83	2.457	11.549	7.5e-09	1.28e-07	Enriched	Proteobacteria	Gammaproteobacteria	Steroidobacterales	Steroidobacteraceae	Steroidobacter	0.167	0.03
OTU_145	1.539	11.59	0.00038728	0.00116663	Enriched	Proteobacteria	Alphaproteobacteria	Reyranellales	Reyranellaceae	Reyranella	0.087	0.03
OTU_1462	1.163	11.184	0.00226743	0.00517734	Enriched	Proteobacteria	Gammaproteobacteria	Betaproteobacteriales	Burkholderiaceae	Comamonas	0.061	0.027
OTU_119	3.642	13.724	8.01e-08	8.86e-07	Enriched	Actinobacteria	Actinobacteria	Propionibacteriales	Nocardioidaceae	Aeromicrobium	0.327	0.026
OTU_366	1.767	12.654	0.00419753	0.00894639	Enriched	Firmicutes	Bacilli	Bacillales	Sporolactobacillaceae	Sporolactobacillus	0.089	0.026
OTU_668	0.931	11.378	0.0108268	0.0196954	Enriched	Actinobacteria	Actinobacteria	Micromonosporales	Micromonosporaceae	Actinoplanes	0.05	0.026
OTU_1067	1.381	11.805	0.000317143	0.000972198	Enriched	Actinobacteria	Actinobacteria	Streptomycetales	Streptomycetaceae	Streptomyces	0.065	0.025
OTU_58	5.15	15.242	6.36e-07	4.81e-06	Enriched	Firmicutes	Bacilli	Bacillales	Planococcaceae	Lysinibacillus	0.863	0.024
OTU_470	2.085	13.754	0.00997689	0.018286	Enriched	Proteobacteria	Alphaproteobacteria	Caulobacterales	Caulobacteraceae	Brevundimonas	0.104	0.024
OTU_390	1.386	10.554	0.000127794	0.0004482	Enriched	Actinobacteria	Actinobacteria	Corynebacteriales	Corynebacteriaceae	Corynebacterium_1	0.058	0.022
OTU_177	1.69	11.133	0.000733278	0.00196998	Enriched	Proteobacteria	Alphaproteobacteria	Sphingomonadales	Sphingomonadaceae	Qipengyuania	0.069	0.021
OTU_104	2.024	11.258	6.04e-05	0.000237035	Enriched	Proteobacteria	Alphaproteobacteria	Dongiales	Dongiaceae	Dongia	0.081	0.02
OTU_212	1.048	10.168	0.00461579	0.00945692	Enriched	Actinobacteria	Acidimicrobiia	Microtrichales	Iamiaceae	Iamia	0.041	0.02
OTU_4645	0.563	10.852	0.0139698	0.0248194	Enriched	Firmicutes	Bacilli	Bacillales	Bacillaceae	Bacillus	0.03	0.02
OTU_422	2.843	12.418	1.52e-07	1.47e-06	Enriched	Actinobacteria	Actinobacteria	Streptomycetales	Streptomycetaceae	Streptomyces	0.136	0.019
OTU_4878	1.995	12.65	0.000778712	0.00207373	Enriched	Proteobacteria	Gammaproteobacteria	Betaproteobacteriales	Burkholderiaceae	Rivibacter	0.076	0.019
OTU_474	1.44	11.718	0.0363366	0.0550705	Enriched	Actinobacteria	Actinobacteria	Propionibacteriales	Nocardioidaceae	Nocardioides	0.053	0.019
OTU_48	1.279	11.18	0.0136137	0.0242221	Enriched	Bacteroidetes	Bacteroidia	Cytophagales	Microscillaceae	unclassified_Microscillaceae	0.044	0.018
OTU_228	3.064	12.875	6.44e-09	1.15e-07	Enriched	Proteobacteria	Gammaproteobacteria	Steroidobacterales	Steroidobacteraceae	unclassified_Steroidobacteraceae	0.145	0.017
OTU_816	4.748	15.57	1.24e-05	6.24e-05	Enriched	Proteobacteria	Gammaproteobacteria	Betaproteobacteriales	Burkholderiaceae	Massilia	0.427	0.016
OTU_249	3.23	14.185	0.000326568	0.000996073	Enriched	Actinobacteria	Actinobacteria	Micrococcales	Intrasporangiaceae	Aquipuribacter	0.147	0.016
OTU_623	2.113	12.016	2.18e-07	1.88e-06	Enriched	Proteobacteria	Gammaproteobacteria	Betaproteobacteriales	Neisseriaceae	Neisseria	0.068	0.016
OTU_467	1.866	11.809	1.5e-07	1.47e-06	Enriched	Planctomycetes	Planctomycetacia	Pirellulales	Pirellulaceae	Pir4_lineage	0.059	0.016
OTU_182	0.926	9.967	0.0182585	0.0301092	Enriched	Proteobacteria	Deltaproteobacteria	Myxococcales	Polyangiaceae	Pajaroellobacter	0.031	0.016
OTU_404	1.365	10.042	0.0453263	0.0671889	Enriched	Actinobacteria	MB-A2-108	unclassified_MB-A2-108	unclassified_MB-A2-108	unclassified_MB-A2-108	0.039	0.015
OTU_3314	4.5	13.559	6.67e-10	2.46e-08	Enriched	Proteobacteria	Alphaproteobacteria	Rhizobiales	Devosiaceae	Devosia	0.31	0.014
OTU_186	2.294	11.159	2.03e-07	1.79e-06	Enriched	Chloroflexi	Chloroflexia	Chloroflexales	Herpetosiphonaceae	Herpetosiphon	0.071	0.014
OTU_5430	2.359	11.484	0.000395222	0.00118762	Enriched	Actinobacteria	Thermoleophilia	Solirubrobacterales	67-14	unclassified_67-14	0.071	0.014
OTU_535	1.274	10.254	0.0038074	0.00824486	Enriched	Proteobacteria	Gammaproteobacteria	Betaproteobacteriales	Burkholderiaceae	Massilia	0.033	0.014
OTU_2761	6.105	16.943	0.000168974	0.000569644	Enriched	Proteobacteria	Gammaproteobacteria	Betaproteobacteriales	Burkholderiaceae	Massilia	0.903	0.013
OTU_421	2.081	12.542	1.32e-06	9.11e-06	Enriched	Patescibacteria	Saccharimonadia	Saccharimonadales	metagenome	metagenome	0.056	0.013
OTU_557	1.769	11.255	0.00202762	0.0047822	Enriched	Proteobacteria	Alphaproteobacteria	Rhizobiales	Rhizobiaceae	Allorhizobium-Neorhizobium-Pararhizobium-Rhizobium	0.044	0.013
OTU_578	1.462	11.331	0.00464231	0.00949529	Enriched	unclassified	unclassified	unclassified	unclassified	unclassified	0.036	0.013
OTU_1012	2.236	12.236	0.00524542	0.0105168	Enriched	Proteobacteria	Deltaproteobacteria	Oligoflexales	Oligoflexaceae	unclassified_Oligoflexaceae	0.058	0.012
OTU_471	0.996	11.62	2.68e-06	1.63e-05	Enriched	Patescibacteria	Saccharimonadia	Saccharimonadales	unclassified_Saccharimonadales	unclassified_Saccharimonadales	0.023	0.012
OTU_4990	0.786	9.255	0.0349438	0.0532247	Enriched	Proteobacteria	Gammaproteobacteria	Betaproteobacteriales	Burkholderiaceae	Ramlibacter	0.02	0.012
OTU_1223	0.368	10.324	0.0131333	0.0234703	Enriched	Proteobacteria	Deltaproteobacteria	Oligoflexales	0319-6G20	metagenome	0.015	0.012
OTU_86	4.863	16.216	0.000401308	0.00120293	Enriched	Actinobacteria	Actinobacteria	Pseudonocardiales	Pseudonocardiaceae	Saccharothrix	0.323	0.011
OTU_315	2.735	11.563	1.54e-05	7.34e-05	Enriched	Actinobacteria	Thermoleophilia	Gaiellales	Gaiellaceae	Gaiella	0.073	0.011
OTU_1577	1.207	9.928	0.0107371	0.0195907	Enriched	Firmicutes	Bacilli	Bacillales	Bacillaceae	Bacillus	0.024	0.011
OTU_252	1.955	10.484	0.000405181	0.00121156	Enriched	Actinobacteria	Thermoleophilia	Solirubrobacterales	Solirubrobacteraceae	Solirubrobacter	0.04	0.01
OTU_619	1.591	9.907	0.00025462	0.000823538	Enriched	Proteobacteria	Gammaproteobacteria	Betaproteobacteriales	Burkholderiaceae	Rhizobacter	0.032	0.01
OTU_4551	1.098	9.882	0.024185	0.0394018	Enriched	Proteobacteria	Alphaproteobacteria	Dongiales	Dongiaceae	Dongia	0.022	0.01
OTU_3048	1.01	9.253	0.00324452	0.00711456	Enriched	Proteobacteria	Alphaproteobacteria	Rhizobiales	Amb-16S-1323	unclassified_Amb-16S-1323	0.02	0.01
OTU_5811	0.959	9.381	0.00113138	0.00291183	Enriched	Proteobacteria	Alphaproteobacteria	Sphingomonadales	Sphingomonadaceae	unclassified_Sphingomonadaceae	0.019	0.01
OTU_111	4.551	12.772	2.78e-10	1.3e-08	Enriched	Proteobacteria	Gammaproteobacteria	Cellvibrionales	Cellvibrionaceae	Cellvibrio	0.22	0.009
OTU_2082	4.426	13.009	1.08e-10	6.58e-09	Enriched	Actinobacteria	Actinobacteria	Pseudonocardiales	Pseudonocardiaceae	Lechevalieria	0.198	0.009
OTU_137	3.998	12.626	1.05e-07	1.14e-06	Enriched	Bacteroidetes	Bacteroidia	Flavobacteriales	Flavobacteriaceae	Flavobacterium	0.151	0.009
OTU_297	2.511	11.49	7.34e-08	8.35e-07	Enriched	Proteobacteria	Gammaproteobacteria	Betaproteobacteriales	Methylophilaceae	Methylotenera	0.053	0.009
OTU_266	1.712	9.92	0.0108117	0.0196954	Enriched	Gemmatimonadetes	Gemmatimonadetes	Gemmatimonadales	Gemmatimonadaceae	unclassified_Gemmatimonadaceae	0.029	0.009
OTU_5334	0.971	9.694	0.011067	0.0200724	Enriched	Actinobacteria	Actinobacteria	Micromonosporales	Micromonosporaceae	unclassified_Micromonosporaceae	0.017	0.009
OTU_131	5.506	15.858	5.16e-07	4.05e-06	Enriched	Actinobacteria	Actinobacteria	Pseudonocardiales	Pseudonocardiaceae	Pseudonocardia	0.359	0.008
OTU_132	4.622	13.851	8.6e-10	2.97e-08	Enriched	Bacteroidetes	Bacteroidia	Cytophagales	Spirosomaceae	Dyadobacter	0.189	0.008
OTU_32	4.252	12.127	1.62e-10	8.51e-09	Enriched	Proteobacteria	Gammaproteobacteria	Gammaproteobacteria_Incertae_Sedis	norank_Gammaproteobacteria_Incertae_Sedis	Acidibacter	0.149	0.008
OTU_908	2.971	11.524	2.01e-06	1.32e-05	Enriched	Actinobacteria	Actinobacteria	Streptomycetales	Streptomycetaceae	Streptomyces	0.062	0.008
OTU_336	2.842	11.576	0.000147969	0.000504421	Enriched	Actinobacteria	Acidimicrobiia	Microtrichales	Iamiaceae	Iamia	0.057	0.008
OTU_553	2.556	10.795	3.01e-05	0.000131868	Enriched	Chloroflexi	KD4-96	unclassified_KD4-96	unclassified_KD4-96	unclassified_KD4-96	0.05	0.008
OTU_4648	2.159	10.807	5.12e-05	0.000204324	Enriched	Proteobacteria	Gammaproteobacteria	Betaproteobacteriales	Burkholderiaceae	Comamonas	0.034	0.008
OTU_413	1.836	10.38	0.000200991	0.000668323	Enriched	Proteobacteria	Alphaproteobacteria	Rhizobiales	D05-2	metagenome	0.028	0.008
OTU_381	1.588	9.762	0.000713717	0.00192167	Enriched	Proteobacteria	Gammaproteobacteria	Gammaproteobacteria_Incertae_Sedis	norank_Gammaproteobacteria_Incertae_Sedis	Acidibacter	0.023	0.008
OTU_3623	1.255	9.289	0.0409668	0.0613242	Enriched	unclassified	unclassified	unclassified	unclassified	unclassified	0.02	0.008
OTU_198	5.381	15.055	3.02e-09	6.67e-08	Enriched	Proteobacteria	Gammaproteobacteria	Betaproteobacteriales	Burkholderiaceae	Burkholderia-Caballeronia-Paraburkholderia	0.308	0.007
OTU_99	3.959	11.871	1.79e-06	1.19e-05	Enriched	Gemmatimonadetes	Gemmatimonadetes	Gemmatimonadales	Gemmatimonadaceae	unclassified_Gemmatimonadaceae	0.103	0.007
OTU_312	3.566	12.626	0.00162546	0.00387119	Enriched	Proteobacteria	Deltaproteobacteria	Myxococcales	Archangiaceae	Archangium	0.079	0.007
OTU_309	2.587	10.701	0.000629272	0.00171405	Enriched	Proteobacteria	Alphaproteobacteria	Sphingomonadales	Sphingomonadaceae	Ellin6055	0.041	0.007
OTU_356	2.413	10.519	1.53e-05	7.34e-05	Enriched	Proteobacteria	Alphaproteobacteria	Parvibaculales	Parvibaculaceae	Parvibaculum	0.038	0.007
OTU_151	2.485	10.887	1.65e-05	7.78e-05	Enriched	Proteobacteria	Gammaproteobacteria	Xanthomonadales	Xanthomonadaceae	Lysobacter	0.038	0.007
OTU_178	2.164	10.49	5.9e-05	0.000232539	Enriched	Proteobacteria	Gammaproteobacteria	Xanthomonadales	Xanthomonadaceae	Arenimonas	0.032	0.007
OTU_138	2.012	10.393	0.00789076	0.0151947	Enriched	Actinobacteria	Acidimicrobiia	Microtrichales	Microtrichaceae	Sva0996_marine_group	0.03	0.007
OTU_1080	1.616	10.114	0.0252145	0.0409694	Enriched	Proteobacteria	Alphaproteobacteria	Rhizobiales	Kaistiaceae	Kaistia	0.023	0.007
OTU_5233	1.415	10.312	0.0438236	0.0652794	Enriched	Proteobacteria	Deltaproteobacteria	Bdellovibrionales	Bacteriovoracaceae	Peredibacter	0.019	0.007
OTU_2049	1.255	9.168	0.0136137	0.0242221	Enriched	Firmicutes	Bacilli	Bacillales	Bacillaceae	Bacillus	0.017	0.007
OTU_1152	1.145	9.806	0.0166779	0.0276526	Enriched	Firmicutes	Bacilli	Bacillales	Paenibacillaceae	Paenibacillus	0.017	0.007
OTU_30	7.972	17.085	1.68e-10	8.51e-09	Enriched	Actinobacteria	Actinobacteria	Micrococcales	Promicromonosporaceae	Promicromonospora	1.572	0.006
OTU_152	4.692	13.683	4.56e-09	9.74e-08	Enriched	Bacteroidetes	Bacteroidia	Chitinophagales	Chitinophagaceae	Niastella	0.169	0.006
OTU_60	4.658	12.63	6.85e-08	7.87e-07	Enriched	Proteobacteria	Gammaproteobacteria	Betaproteobacteriales	Nitrosomonadaceae	Ellin6067	0.16	0.006
OTU_41	4.537	12.227	3.94e-08	5.1e-07	Enriched	Proteobacteria	Gammaproteobacteria	Betaproteobacteriales	TRA3-20	unclassified_TRA3-20	0.146	0.006
OTU_93	4.449	14.366	1.15e-07	1.22e-06	Enriched	Bacteroidetes	Bacteroidia	Cytophagales	Microscillaceae	Ohtaekwangia	0.133	0.006
OTU_1102	1.53	10.654	0.00844253	0.0156148	Enriched	Proteobacteria	Alphaproteobacteria	Rhizobiales	Beijerinckiaceae	Methylobacterium	0.018	0.006
OTU_55	6.188	13.956	2.06e-09	5e-08	Enriched	Proteobacteria	Gammaproteobacteria	Betaproteobacteriales	Nitrosomonadaceae	MND1	0.404	0.005
OTU_1033	5.152	13.218	3.42e-10	1.54e-08	Enriched	Actinobacteria	Actinobacteria	Streptomycetales	Streptomycetaceae	Streptomyces	0.195	0.005
OTU_38	4.396	11.886	5.04e-10	1.98e-08	Enriched	Proteobacteria	Gammaproteobacteria	Xanthomonadales	Xanthomonadaceae	Arenimonas	0.098	0.005
OTU_47	3.172	11.109	0.00403905	0.00870004	Enriched	Gemmatimonadetes	Gemmatimonadetes	Gemmatimonadales	Gemmatimonadaceae	unclassified_Gemmatimonadaceae	0.05	0.005
OTU_389	3.273	11.468	2.4e-06	1.53e-05	Enriched	Actinobacteria	Actinobacteria	Corynebacteriales	Corynebacteriaceae	Lawsonella	0.048	0.005
OTU_5788	4.245	12.169	3.6e-06	2.14e-05	Enriched	Proteobacteria	Alphaproteobacteria	Rhizobiales	Rhizobiaceae	Bartonella	0.079	0.004
OTU_2680	3.901	11.156	1.03e-05	5.25e-05	Enriched	unclassified	unclassified	unclassified	unclassified	unclassified	0.067	0.004
OTU_385	3.972	11.372	2.27e-09	5.32e-08	Enriched	Proteobacteria	Deltaproteobacteria	Myxococcales	Polyangiaceae	unclassified_Polyangiaceae	0.06	0.004
OTU_295	3.311	10.717	2.71e-07	2.27e-06	Enriched	Proteobacteria	Gammaproteobacteria	Pseudomonadales	Moraxellaceae	Permianibacter	0.041	0.004
OTU_883	3.356	10.63	2.25e-05	0.000102565	Enriched	Proteobacteria	Alphaproteobacteria	Sphingomonadales	Sphingomonadaceae	Qipengyuania	0.037	0.004
OTU_1334	2.714	10.749	3.46e-06	2.06e-05	Enriched	Fusobacteria	Fusobacteriia	Fusobacteriales	Fusobacteriaceae	Fusobacterium	0.029	0.004
OTU_140	2.662	9.975	0.00667171	0.0130748	Enriched	Patescibacteria	Saccharimonadia	Saccharimonadales	unclassified_Saccharimonadales	unclassified_Saccharimonadales	0.025	0.004
OTU_1768	2.533	11.312	0.0300334	0.0467998	Enriched	Actinobacteria	Actinobacteria	Micrococcales	Micrococcaceae	Arthrobacter	0.023	0.004
OTU_105	2.408	9.755	0.000741333	0.00198723	Enriched	Proteobacteria	Gammaproteobacteria	Betaproteobacteriales	A21b	unclassified_A21b	0.02	0.004
OTU_325	1.97	9.492	0.0243319	0.0395881	Enriched	Chloroflexi	Anaerolineae	Ardenticatenales	unclassified_Ardenticatenales	unclassified_Ardenticatenales	0.015	0.004
OTU_5435	1.763	9.372	0.0174045	0.0287789	Enriched	Verrucomicrobia	Verrucomicrobiae	Pedosphaerales	Pedosphaeraceae	unclassified_Pedosphaeraceae	0.013	0.004
OTU_90	1.864	9.045	0.0445835	0.0661684	Enriched	Proteobacteria	Gammaproteobacteria	Betaproteobacteriales	SC-I-84	unclassified_SC-I-84	0.013	0.004
OTU_1576	1.152	9.587	0.0378484	0.0570068	Enriched	Actinobacteria	Actinobacteria	Propionibacteriales	Nocardioidaceae	Nocardioides	0.009	0.004
OTU_123	6.687	14.692	8.47e-11	6.44e-09	Enriched	Actinobacteria	Actinobacteria	Propionibacteriales	Nocardioidaceae	Kribbella	0.361	0.003
OTU_120	6.044	15.82	8.73e-05	0.000319899	Enriched	Proteobacteria	Gammaproteobacteria	Betaproteobacteriales	Burkholderiaceae	Delftia	0.237	0.003
OTU_554	5.6	13.272	1.26e-09	3.83e-08	Enriched	Bacteroidetes	Bacteroidia	Flavobacteriales	Flavobacteriaceae	Flavobacterium	0.163	0.003
OTU_431	5.748	12.484	6.42e-09	1.15e-07	Enriched	Proteobacteria	Gammaproteobacteria	Xanthomonadales	Xanthomonadaceae	Arenimonas	0.154	0.003
OTU_54	4.513	11.075	2.08e-07	1.82e-06	Enriched	Proteobacteria	Gammaproteobacteria	PLTA13	unclassified_PLTA13	unclassified_PLTA13	0.06	0.003
OTU_73	4.194	10.907	4.87e-05	0.000196112	Enriched	Gemmatimonadetes	Gemmatimonadetes	Gemmatimonadales	Gemmatimonadaceae	unclassified_Gemmatimonadaceae	0.053	0.003
OTU_71	4.06	11.418	1.97e-05	9.11e-05	Enriched	Proteobacteria	Gammaproteobacteria	Betaproteobacteriales	SC-I-84	beta_proteobacterium_WWH154	0.044	0.003
OTU_874	3.809	11.14	4.02e-06	2.34e-05	Enriched	Proteobacteria	Gammaproteobacteria	Betaproteobacteriales	Nitrosomonadaceae	MND1	0.043	0.003
OTU_4901	3.233	10.539	4.44e-05	0.000180001	Enriched	Nitrospirae	Nitrospira	Nitrospirales	Nitrospiraceae	Nitrospira	0.029	0.003
OTU_4379	3.055	10.34	0.000255114	0.000823538	Enriched	Proteobacteria	Gammaproteobacteria	Betaproteobacteriales	SC-I-84	metagenome	0.026	0.003
OTU_426	3.137	11.74	0.00167851	0.00398197	Enriched	Actinobacteria	Actinobacteria	Streptosporangiales	Streptosporangiaceae	Planomonospora	0.025	0.003
OTU_329	2.871	9.907	0.00161756	0.00385994	Enriched	Actinobacteria	Acidimicrobiia	Microtrichales	unclassified_Microtrichales	unclassified_Microtrichales	0.024	0.003
OTU_330	2.785	9.46	0.000113284	0.000405491	Enriched	Actinobacteria	Thermoleophilia	Solirubrobacterales	Solirubrobacteraceae	Solirubrobacter	0.023	0.003
OTU_287	3.012	9.794	0.000350815	0.00106469	Enriched	Proteobacteria	Gammaproteobacteria	Betaproteobacteriales	TRA3-20	bacterium_TG161	0.022	0.003
OTU_3698	2.931	10.291	4.24e-05	0.000172781	Enriched	Actinobacteria	Actinobacteria	Corynebacteriales	Nocardiaceae	Rhodococcus	0.022	0.003
OTU_2493	2.71	9.286	0.00032627	0.000996073	Enriched	Proteobacteria	Deltaproteobacteria	Myxococcales	P3OB-42	unclassified_P3OB-42	0.018	0.003
OTU_412	2.722	10.312	6.68e-05	0.000250897	Enriched	Bacteroidetes	Bacteroidia	Chitinophagales	Chitinophagaceae	Niabella	0.017	0.003
OTU_203	2.434	9.286	0.0004245	0.00126622	Enriched	Bacteroidetes	Bacteroidia	Sphingobacteriales	env.OPS_17	metagenome	0.015	0.003
OTU_124	2.321	9.372	0.00427547	0.00909659	Enriched	Bacteroidetes	Bacteroidia	Cytophagales	Microscillaceae	unclassified_Microscillaceae	0.014	0.003
OTU_1612	1.811	8.569	0.0228066	0.0373059	Enriched	Proteobacteria	Alphaproteobacteria	Sphingomonadales	Sphingomonadaceae	Novosphingobium	0.009	0.003
OTU_1957	6.32	14.505	1.16e-07	1.23e-06	Enriched	Proteobacteria	Gammaproteobacteria	Betaproteobacteriales	Burkholderiaceae	Massilia	0.195	0.002
OTU_27	5.664	11.492	2.31e-08	3.19e-07	Enriched	Gemmatimonadetes	S0134_terrestrial_group	unclassified_S0134_terrestrial_group	unclassified_S0134_terrestrial_group	unclassified_S0134_terrestrial_group	0.083	0.002
OTU_219	5.541	11.229	2.62e-07	2.21e-06	Enriched	Proteobacteria	Deltaproteobacteria	Myxococcales	bacteriap25	unclassified_bacteriap25	0.08	0.002
OTU_56	5.387	11.229	7.64e-08	8.61e-07	Enriched	Verrucomicrobia	Verrucomicrobiae	Pedosphaerales	Pedosphaeraceae	unclassified_Pedosphaeraceae	0.071	0.002
OTU_50	4.886	11.833	7.24e-07	5.4e-06	Enriched	Nitrospirae	Nitrospira	Nitrospirales	Nitrospiraceae	Nitrospira	0.064	0.002
OTU_6051	4.908	11.563	2.38e-06	1.52e-05	Enriched	Proteobacteria	Gammaproteobacteria	Betaproteobacteriales	Nitrosomonadaceae	MND1	0.063	0.002
OTU_199	4.569	11.168	4.41e-10	1.85e-08	Enriched	Bacteroidetes	Bacteroidia	Cytophagales	Microscillaceae	Ohtaekwangia	0.057	0.002
OTU_1597	4.99	12.569	3.33e-05	0.000142055	Enriched	Actinobacteria	Actinobacteria	Pseudonocardiales	Pseudonocardiaceae	Pseudonocardia	0.055	0.002
OTU_419	4.588	11.14	4.2e-06	2.43e-05	Enriched	Proteobacteria	Gammaproteobacteria	Betaproteobacteriales	Nitrosomonadaceae	Ellin6067	0.049	0.002
OTU_65	4.384	10.749	1.06e-05	5.42e-05	Enriched	Gemmatimonadetes	Gemmatimonadetes	Gemmatimonadales	Gemmatimonadaceae	unclassified_Gemmatimonadaceae	0.039	0.002
OTU_247	3.875	10.642	1.89e-07	1.7e-06	Enriched	Bacteroidetes	Bacteroidia	Cytophagales	Microscillaceae	unclassified_Microscillaceae	0.037	0.002
OTU_106	3.936	9.975	1.21e-07	1.26e-06	Enriched	Proteobacteria	Alphaproteobacteria	Reyranellales	Reyranellaceae	unclassified_Reyranellaceae	0.033	0.002
OTU_183	4.268	10.161	5.82e-08	7.08e-07	Enriched	Proteobacteria	Alphaproteobacteria	Micropepsales	Micropepsaceae	unclassified_Micropepsaceae	0.032	0.002
OTU_372	3.984	9.957	6.41e-07	4.82e-06	Enriched	Proteobacteria	Deltaproteobacteria	Myxococcales	Haliangiaceae	Haliangium	0.031	0.002
OTU_337	3.881	10.548	2.17e-05	9.92e-05	Enriched	Proteobacteria	Alphaproteobacteria	Sphingomonadales	Sphingomonadaceae	Altererythrobacter	0.03	0.002
OTU_259	4.127	10.185	2.86e-06	1.73e-05	Enriched	Bacteroidetes	Bacteroidia	Chitinophagales	Chitinophagaceae	unclassified_Chitinophagaceae	0.03	0.002
OTU_101	4.145	10.045	1.51e-06	1.01e-05	Enriched	Gemmatimonadetes	Gemmatimonadetes	Gemmatimonadales	Gemmatimonadaceae	unclassified_Gemmatimonadaceae	0.028	0.002
OTU_250	3.767	9.963	1.34e-05	6.66e-05	Enriched	Proteobacteria	Alphaproteobacteria	Caulobacterales	Hyphomonadaceae	SWB02	0.025	0.002
OTU_425	3.536	10.627	7.12e-05	0.000266635	Enriched	Proteobacteria	Deltaproteobacteria	Myxococcales	Sandaracinaceae	unclassified_Sandaracinaceae	0.021	0.002
OTU_1128	3.251	10.963	9.65e-05	0.000347631	Enriched	Proteobacteria	Alphaproteobacteria	Rhizobiales	Rhodomicrobiaceae	Rhodomicrobium	0.019	0.002
OTU_77	3.19	9.393	0.00323873	0.00711456	Enriched	Bacteroidetes	Bacteroidia	Chitinophagales	Saprospiraceae	unclassified_Saprospiraceae	0.019	0.002
OTU_430	2.954	9.372	0.0062294	0.0123071	Enriched	Actinobacteria	Thermoleophilia	Gaiellales	unclassified_Gaiellales	unclassified_Gaiellales	0.018	0.002
OTU_299	3.345	9.161	3.59e-05	0.000151584	Enriched	Bacteroidetes	Bacteroidia	Chitinophagales	37-13	unclassified_37-13	0.017	0.002
OTU_225	3.014	9.957	0.000455886	0.00134664	Enriched	Actinobacteria	Acidimicrobiia	IMCC26256	unclassified_IMCC26256	unclassified_IMCC26256	0.017	0.002
OTU_171	3.125	9.369	0.00136819	0.00330373	Enriched	Verrucomicrobia	Verrucomicrobiae	Pedosphaerales	Pedosphaeraceae	unclassified_Pedosphaeraceae	0.015	0.002
OTU_162	2.964	9.6	0.000315135	0.000968482	Enriched	Proteobacteria	Gammaproteobacteria	Betaproteobacteriales	Burkholderiaceae	unclassified_Burkholderiaceae	0.015	0.002
OTU_588	2.534	9.602	0.00523	0.0105032	Enriched	Chloroflexi	TK10	unclassified_TK10	unclassified_TK10	unclassified_TK10	0.014	0.002
OTU_110	2.932	9.46	0.00511282	0.0103189	Enriched	Acidobacteria	Blastocatellia	Pyrinomonadales	Pyrinomonadaceae	RB41	0.013	0.002
OTU_566	2.89	9.116	0.00113781	0.00291183	Enriched	Proteobacteria	Deltaproteobacteria	Bdellovibrionales	Bacteriovoracaceae	Peredibacter	0.012	0.002
OTU_331	2.802	9.232	0.00128762	0.00313546	Enriched	Bacteroidetes	Bacteroidia	Sphingobacteriales	env.OPS_17	unclassified_env.OPS_17	0.012	0.002
OTU_5272	2.57	8.379	3.45e-05	0.000146179	Enriched	Actinobacteria	Actinobacteria	Micromonosporales	Micromonosporaceae	Actinoplanes	0.011	0.002
OTU_84	2.61	9.393	0.0201955	0.0332135	Enriched	Armatimonadetes	Fimbriimonadia	Fimbriimonadales	Fimbriimonadaceae	unclassified_Fimbriimonadaceae	0.011	0.002
OTU_350	2.207	8.963	0.00263927	0.00586129	Enriched	Proteobacteria	Alphaproteobacteria	Rhizobiales	Hyphomicrobiaceae	Pedomicrobium	0.01	0.002
OTU_2181	2.497	8.753	0.00779838	0.0150406	Enriched	Actinobacteria	Actinobacteria	Micromonosporales	Micromonosporaceae	Rhizocola	0.01	0.002
OTU_2990	2.532	9.07	0.00660545	0.0129868	Enriched	Actinobacteria	Actinobacteria	Micrococcales	Cellulomonadaceae	Actinotalea	0.01	0.002
OTU_807	2.131	8.601	0.0016333	0.00388227	Enriched	Proteobacteria	Deltaproteobacteria	Myxococcales	Sandaracinaceae	Sandaracinus	0.009	0.002
OTU_4361	2.175	9.168	0.0024032	0.00536641	Enriched	Proteobacteria	Deltaproteobacteria	Myxococcales	P3OB-42	metagenome	0.009	0.002
OTU_141	2.342	8.63	0.00698349	0.0136638	Enriched	Proteobacteria	Gammaproteobacteria	Betaproteobacteriales	SC-I-84	beta_proteobacterium_JGI_0001003-N18	0.009	0.002
OTU_1156	2.127	9.378	0.0015145	0.00364258	Enriched	Spirochaetes	Leptospirae	Leptospirales	Leptospiraceae	Turneriella	0.008	0.002
OTU_396	1.992	8.393	0.00340829	0.00746023	Enriched	Gemmatimonadetes	Gemmatimonadetes	Gemmatimonadales	Gemmatimonadaceae	Gemmatimonas	0.008	0.002
OTU_705	1.714	8.378	0.00973729	0.0179278	Enriched	Proteobacteria	Alphaproteobacteria	Sphingomonadales	Sphingomonadaceae	Ellin6055	0.008	0.002
OTU_594	2.298	9.378	0.00709219	0.0138543	Enriched	Verrucomicrobia	Verrucomicrobiae	Chthoniobacterales	Chthoniobacteraceae	Chthoniobacter	0.008	0.002
OTU_4023	2.231	8.484	0.0368594	0.0556549	Enriched	Gemmatimonadetes	S0134_terrestrial_group	unclassified_S0134_terrestrial_group	unclassified_S0134_terrestrial_group	unclassified_S0134_terrestrial_group	0.008	0.002
OTU_300	2.022	8.957	0.00540589	0.0108029	Enriched	Proteobacteria	Deltaproteobacteria	Myxococcales	unclassified_Myxococcales	unclassified_Myxococcales	0.007	0.002
OTU_3472	1.765	8.268	0.0321993	0.0492293	Enriched	Proteobacteria	Gammaproteobacteria	Betaproteobacteriales	SC-I-84	unclassified_SC-I-84	0.006	0.002
OTU_1843	7.854	12.215	7.76e-11	6.3e-09	Enriched	Bacteroidetes	Bacteroidia	Flavobacteriales	Flavobacteriaceae	Flavobacterium	0.145	0.001
OTU_72	6.511	12.405	1.16e-08	1.77e-07	Enriched	Proteobacteria	Gammaproteobacteria	CCD24	metagenome	metagenome	0.143	0.001
OTU_52	6.306	12.272	5.5e-09	1.1e-07	Enriched	Acidobacteria	Holophagae	Holophagae_Subgroup_7	unclassified_Holophagae_Subgroup_7	unclassified_Holophagae_Subgroup_7	0.126	0.001
OTU_274	6.629	12.366	3.36e-09	7.3e-08	Enriched	Actinobacteria	Actinobacteria	Pseudonocardiales	Pseudonocardiaceae	Amycolatopsis	0.117	0.001
OTU_51	6.722	12.563	7.92e-08	8.85e-07	Enriched	Gemmatimonadetes	Gemmatimonadetes	Gemmatimonadales	Gemmatimonadaceae	unclassified_Gemmatimonadaceae	0.087	0.001
OTU_192	7.092	11.312	7.14e-11	6.21e-09	Enriched	Proteobacteria	Gammaproteobacteria	Cellvibrionales	Cellvibrionaceae	Cellvibrio	0.083	0.001
OTU_1803	6.948	11.755	1.6e-08	2.37e-07	Enriched	Proteobacteria	Gammaproteobacteria	Betaproteobacteriales	Nitrosomonadaceae	MND1	0.075	0.001
OTU_127	5.572	10.907	5.31e-09	1.09e-07	Enriched	Gemmatimonadetes	Gemmatimonadetes	Gemmatimonadales	Gemmatimonadaceae	unclassified_Gemmatimonadaceae	0.066	0.001
OTU_344	6.329	12.83	5.46e-06	3.1e-05	Enriched	Actinobacteria	Actinobacteria	Streptosporangiales	Streptosporangiaceae	Nonomuraea	0.056	0.001
OTU_85	6.275	11.109	3.7e-07	3.03e-06	Enriched	Verrucomicrobia	Verrucomicrobiae	Pedosphaerales	Pedosphaeraceae	unclassified_Pedosphaeraceae	0.054	0.001
OTU_94	5.33	11.243	4.47e-07	3.58e-06	Enriched	Gemmatimonadetes	Gemmatimonadetes	Gemmatimonadales	Gemmatimonadaceae	unclassified_Gemmatimonadaceae	0.046	0.001
OTU_174	5.552	10.943	2.31e-07	1.96e-06	Enriched	Gemmatimonadetes	Gemmatimonadetes	Gemmatimonadales	Gemmatimonadaceae	unclassified_Gemmatimonadaceae	0.036	0.001
OTU_945	5.479	11.089	1.84e-08	2.61e-07	Enriched	Proteobacteria	Gammaproteobacteria	Pasteurellales	Pasteurellaceae	Aggregatibacter	0.034	0.001
OTU_5505	5.416	10.22	5.81e-10	2.21e-08	Enriched	Bacteroidetes	Bacteroidia	Flavobacteriales	Flavobacteriaceae	Flavobacterium	0.034	0.001
OTU_608	4.524	11.156	2.19e-06	1.42e-05	Enriched	Actinobacteria	Actinobacteria	Propionibacteriales	Propionibacteriaceae	Haloactinopolyspora	0.033	0.001
OTU_66	4.934	10.438	5.7e-08	7e-07	Enriched	Gemmatimonadetes	Gemmatimonadetes	Gemmatimonadales	Gemmatimonadaceae	unclassified_Gemmatimonadaceae	0.03	0.001
OTU_845	4.574	10.032	1.23e-06	8.49e-06	Enriched	Actinobacteria	Actinobacteria	Propionibacteriales	Nocardioidaceae	Nocardioides	0.029	0.001
OTU_4479	4.984	10.419	1.66e-05	7.78e-05	Enriched	Proteobacteria	Alphaproteobacteria	Sphingomonadales	Sphingomonadaceae	Altererythrobacter	0.029	0.001
OTU_275	4.74	9.806	1.54e-07	1.47e-06	Enriched	Gemmatimonadetes	S0134_terrestrial_group	unclassified_S0134_terrestrial_group	unclassified_S0134_terrestrial_group	unclassified_S0134_terrestrial_group	0.028	0.001
OTU_146	5.122	9.957	2.29e-06	1.47e-05	Enriched	Proteobacteria	Alphaproteobacteria	Rhodospirillales	unclassified_Rhodospirillales	unclassified_Rhodospirillales	0.028	0.001
OTU_288	5.178	10.215	5.92e-07	4.5e-06	Enriched	Gemmatimonadetes	Longimicrobia	Longimicrobiales	Longimicrobiaceae	unclassified_Longimicrobiaceae	0.028	0.001
OTU_2725	4.453	10.338	1.4e-09	3.98e-08	Enriched	Proteobacteria	Alphaproteobacteria	Caulobacterales	Caulobacteraceae	Phenylobacterium	0.027	0.001
OTU_572	4.227	9.806	1.5e-06	1.01e-05	Enriched	Bacteroidetes	Bacteroidia	Cytophagales	Microscillaceae	unclassified_Microscillaceae	0.026	0.001
OTU_156	5.004	9.872	1.94e-07	1.74e-06	Enriched	Proteobacteria	Gammaproteobacteria	Xanthomonadales	Xanthomonadaceae	Lysobacter	0.025	0.001
OTU_239	4.733	10.291	1.1e-05	5.55e-05	Enriched	Actinobacteria	Acidimicrobiia	IMCC26256	unclassified_IMCC26256	unclassified_IMCC26256	0.025	0.001
OTU_168	4.842	10.393	5.98e-06	3.28e-05	Enriched	Proteobacteria	Deltaproteobacteria	Desulfarculales	Desulfarculaceae	unclassified_Desulfarculaceae	0.024	0.001
OTU_517	4.088	9.7	0.000124977	0.000439586	Enriched	Acidobacteria	Acidobacteria_Subgroup_6	unclassified_Acidobacteria_Subgroup_6	unclassified_Acidobacteria_Subgroup_6	unclassified_Acidobacteria_Subgroup_6	0.023	0.001
OTU_2902	4.896	10.657	0.000376755	0.00113774	Enriched	Actinobacteria	Acidimicrobiia	Microtrichales	unclassified_Microtrichales	unclassified_Microtrichales	0.023	0.001
OTU_103	5.166	10.196	1.11e-06	7.83e-06	Enriched	Bacteroidetes	Bacteroidia	Cytophagales	Microscillaceae	Chryseolinea	0.022	0.001
OTU_4693	4.814	11.285	5.41e-07	4.22e-06	Enriched	Chlamydiae	Chlamydiae	Chlamydiales	Parachlamydiaceae	Candidatus_Metachlamydia	0.021	0.001
OTU_285	4.937	9.818	9.46e-06	4.88e-05	Enriched	Proteobacteria	Gammaproteobacteria	Betaproteobacteriales	Chromobacteriaceae	Vogesella	0.02	0.001
OTU_161	4.288	9.694	5.53e-05	0.000219984	Enriched	Proteobacteria	Alphaproteobacteria	Caulobacterales	Hyphomonadaceae	Hirschia	0.02	0.001
OTU_195	4.673	9.963	9.23e-06	4.78e-05	Enriched	Actinobacteria	Acidimicrobiia	Microtrichales	Microtrichaceae	Sva0996_marine_group	0.018	0.001
OTU_256	4.894	9.585	1.68e-07	1.56e-06	Enriched	Gemmatimonadetes	Gemmatimonadetes	Gemmatimonadales	Gemmatimonadaceae	unclassified_Gemmatimonadaceae	0.018	0.001
OTU_334	3.573	9.484	9.81e-06	5.04e-05	Enriched	Proteobacteria	Deltaproteobacteria	Myxococcales	BIrii41	metagenome	0.017	0.001
OTU_221	3.642	9.694	0.000843605	0.00224163	Enriched	Nitrospirae	Nitrospira	Nitrospirales	Nitrospiraceae	Nitrospira	0.017	0.001
OTU_276	4.428	9.495	5.06e-06	2.89e-05	Enriched	Proteobacteria	Deltaproteobacteria	Myxococcales	Sandaracinaceae	unclassified_Sandaracinaceae	0.017	0.001
OTU_1090	4.449	10.82	0.000349416	0.0010631	Enriched	Proteobacteria	Alphaproteobacteria	Rhizobiales	unclassified_Rhizobiales	unclassified_Rhizobiales	0.016	0.001
OTU_70	3.701	10.492	0.000213068	0.000698933	Enriched	Acidobacteria	Acidobacteria_Subgroup_22	unclassified_Acidobacteria_Subgroup_22	unclassified_Acidobacteria_Subgroup_22	unclassified_Acidobacteria_Subgroup_22	0.016	0.001
OTU_1093	3.913	9.132	7.99e-05	0.000296307	Enriched	Proteobacteria	Gammaproteobacteria	Betaproteobacteriales	Burkholderiaceae	Lautropia	0.014	0.001
OTU_406	3.13	9.393	8.35e-05	0.000308102	Enriched	Proteobacteria	Deltaproteobacteria	Myxococcales	Archangiaceae	Stigmatella	0.014	0.001
OTU_1313	3.551	9.496	5.65e-06	3.19e-05	Enriched	Bacteroidetes	Bacteroidia	Cytophagales	Microscillaceae	unclassified_Microscillaceae	0.014	0.001
OTU_611	4.092	9.378	0.000124352	0.000438655	Enriched	Actinobacteria	Acidimicrobiia	unclassified_Acidimicrobiia	unclassified_Acidimicrobiia	unclassified_Acidimicrobiia	0.013	0.001
OTU_236	3.786	9.372	0.000115439	0.000411993	Enriched	Proteobacteria	Alphaproteobacteria	Rhizobiales	KF-JG30-B3	unclassified_KF-JG30-B3	0.013	0.001
OTU_1131	3.516	9.63	0.00364142	0.00791358	Enriched	Proteobacteria	Gammaproteobacteria	Betaproteobacteriales	Nitrosomonadaceae	mle1-7	0.013	0.001
OTU_320	3.397	9.069	0.00131305	0.00318324	Enriched	Verrucomicrobia	Verrucomicrobiae	Pedosphaerales	Pedosphaeraceae	unclassified_Pedosphaeraceae	0.013	0.001
OTU_318	3.784	9.419	0.00014661	0.00050255	Enriched	Proteobacteria	Alphaproteobacteria	unclassified_Alphaproteobacteria	unclassified_Alphaproteobacteria	unclassified_Alphaproteobacteria	0.013	0.001
OTU_268	3.846	9.378	0.000666487	0.00181052	Enriched	Proteobacteria	Gammaproteobacteria	Betaproteobacteriales	Nitrosomonadaceae	IS-44	0.013	0.001
OTU_428	3.816	9.44	9.22e-05	0.000335878	Enriched	Proteobacteria	Deltaproteobacteria	Myxococcales	BIrii41	unclassified_BIrii41	0.012	0.001
OTU_672	3.963	9.49	1.74e-05	8.15e-05	Enriched	Proteobacteria	Deltaproteobacteria	Myxococcales	Haliangiaceae	Haliangium	0.012	0.001
OTU_592	3.665	8.964	0.000541673	0.00157547	Enriched	Bacteroidetes	Bacteroidia	Cytophagales	Microscillaceae	unclassified_Microscillaceae	0.012	0.001
OTU_319	3.979	9.97	0.0232365	0.0379581	Enriched	Proteobacteria	Gammaproteobacteria	Aeromonadales	Aeromonadaceae	Aeromonas	0.012	0.001
OTU_261	4.003	9.106	0.00115545	0.00291183	Enriched	Actinobacteria	Rubrobacteria	Rubrobacterales	Rubrobacteriaceae	Rubrobacter	0.011	0.001
OTU_437	3.289	8.957	0.000440088	0.00130313	Enriched	Proteobacteria	Deltaproteobacteria	Myxococcales	Haliangiaceae	Haliangium	0.011	0.001
OTU_316	2.977	8.717	0.00663395	0.0130218	Enriched	Actinobacteria	Actinobacteria	Frankiales	unclassified_Frankiales	unclassified_Frankiales	0.01	0.001
OTU_432	2.662	9.484	0.00152991	0.0036724	Enriched	Chloroflexi	Chloroflexia	Chloroflexales	Roseiflexaceae	unclassified_Roseiflexaceae	0.01	0.001
OTU_377	3.142	8.63	0.000713712	0.00192167	Enriched	Actinobacteria	0319-7L14	unclassified_0319-7L14	unclassified_0319-7L14	unclassified_0319-7L14	0.01	0.001
OTU_364	3.975	9.168	4.14e-05	0.000169948	Enriched	Proteobacteria	Deltaproteobacteria	Myxococcales	Haliangiaceae	Haliangium	0.01	0.001
OTU_244	3.478	9.393	0.00120132	0.00294758	Enriched	Acidobacteria	Blastocatellia	Pyrinomonadales	Pyrinomonadaceae	RB41	0.01	0.001
OTU_382	4.045	8.784	0.000669226	0.00181392	Enriched	Chloroflexi	TK10	unclassified_TK10	unclassified_TK10	unclassified_TK10	0.01	0.001
OTU_5674	3.432	8.755	0.00159565	0.00381513	Enriched	Proteobacteria	Deltaproteobacteria	Myxococcales	BIrii41	metagenome	0.009	0.001
OTU_217	2.999	9.484	0.0431826	0.0644035	Enriched	Armatimonadetes	Fimbriimonadia	Fimbriimonadales	Fimbriimonadaceae	unclassified_Fimbriimonadaceae	0.009	0.001
OTU_742	2.561	9.069	0.00314363	0.00693078	Enriched	Bacteroidetes	Bacteroidia	Bacteroidetes_VC2.1_Bac22	metagenome	metagenome	0.008	0.001
OTU_1126	2.552	8.63	0.012916	0.0231159	Enriched	Proteobacteria	Deltaproteobacteria	Myxococcales	Polyangiaceae	Sorangium	0.008	0.001
OTU_1166	3.419	8.63	0.00275942	0.00609477	Enriched	Proteobacteria	Deltaproteobacteria	Oligoflexales	0319-6G20	unclassified_0319-6G20	0.008	0.001
OTU_1643	2.701	8.933	0.000438545	0.00130173	Enriched	Proteobacteria	Gammaproteobacteria	Gammaproteobacteria_Incertae_Sedis	norank_Gammaproteobacteria_Incertae_Sedis	Acidibacter	0.008	0.001
OTU_973	3.275	8.372	0.00058063	0.00163114	Enriched	Bacteroidetes	Bacteroidia	Cytophagales	Hymenobacteraceae	Adhaeribacter	0.008	0.001
OTU_562	3.606	8.957	0.000770675	0.00205682	Enriched	Bacteroidetes	Bacteroidia	Flavobacteriales	Crocinitomicaceae	Crocinitomix	0.008	0.001
OTU_211	2.606	9.045	0.0469679	0.0695377	Enriched	Acidobacteria	Acidobacteria_Subgroup_22	unclassified_Acidobacteria_Subgroup_22	unclassified_Acidobacteria_Subgroup_22	unclassified_Acidobacteria_Subgroup_22	0.007	0.001
OTU_321	2.534	8.585	0.0290433	0.0455765	Enriched	Acidobacteria	Acidobacteria_Subgroup_22	unclassified_Acidobacteria_Subgroup_22	unclassified_Acidobacteria_Subgroup_22	unclassified_Acidobacteria_Subgroup_22	0.007	0.001
OTU_277	2.331	8.17	0.0318944	0.0490094	Enriched	Verrucomicrobia	Verrucomicrobiae	Pedosphaerales	Pedosphaeraceae	ADurb.Bin063-1	0.007	0.001
OTU_683	2.939	8.232	0.000672638	0.00181911	Enriched	Proteobacteria	Gammaproteobacteria	Xanthomonadales	Rhodanobacteraceae	unclassified_Rhodanobacteraceae	0.007	0.001
OTU_649	2.67	8.378	0.0358582	0.0544132	Enriched	Proteobacteria	Deltaproteobacteria	Myxococcales	KD3-10	metagenome	0.006	0.001
OTU_678	3.101	8.934	0.0494304	0.0730058	Enriched	Chloroflexi	Chloroflexia	Chloroflexales	Chloroflexaceae	Chloronema	0.006	0.001
OTU_391	3.022	8.907	0.0109758	0.0199366	Enriched	Acidobacteria	Thermoanaerobaculia	Thermoanaerobaculales	Thermoanaerobaculaceae	Thermoanaerobaculaceae_Subgroup_10	0.006	0.001
OTU_326	2.751	8.484	0.0288509	0.0455765	Enriched	Proteobacteria	Deltaproteobacteria	Myxococcales	Blfdi19	metagenome	0.006	0.001
OTU_4594	2.398	7.63	0.00590409	0.0117406	Enriched	Actinobacteria	Acidimicrobiia	Microtrichales	Ilumatobacteraceae	CL500-29_marine_group	0.006	0.001
OTU_1491	3.188	9.753	0.00540589	0.0108029	Enriched	Planctomycetes	Phycisphaerae	Phycisphaerales	Phycisphaeraceae	SM1A02	0.006	0.001
OTU_644	2.446	8.602	0.0169399	0.0280489	Enriched	Bacteroidetes	Bacteroidia	Sphingobacteriales	AKYH767	metagenome	0.006	0.001
OTU_340	2.607	8.045	0.015428	0.0263288	Enriched	Chloroflexi	Dehalococcoidia	S085	unclassified_S085	unclassified_S085	0.006	0.001
OTU_896	2.901	8.372	0.00521691	0.0104942	Enriched	Actinobacteria	Actinobacteria	Propionibacteriales	Nocardioidaceae	Nocardioides	0.006	0.001
OTU_609	2.854	8.591	0.0479365	0.0708854	Enriched	Actinobacteria	Acidimicrobiia	IMCC26256	unclassified_IMCC26256	unclassified_IMCC26256	0.006	0.001
OTU_605	2.881	8.378	0.00754347	0.0146652	Enriched	Proteobacteria	Deltaproteobacteria	Myxococcales	Sandaracinaceae	unclassified_Sandaracinaceae	0.005	0.001
OTU_2134	2.281	8.612	0.0428817	0.0641118	Enriched	Proteobacteria	Gammaproteobacteria	Betaproteobacteriales	SC-I-84	unclassified_SC-I-84	0.005	0.001
OTU_1183	2.066	8.197	0.0166694	0.0276526	Enriched	Actinobacteria	Acidimicrobiia	Microtrichales	Iamiaceae	Iamia	0.005	0.001
OTU_1149	1.748	8.378	0.0431826	0.0644035	Enriched	Proteobacteria	Deltaproteobacteria	Bdellovibrionales	Bacteriovoracaceae	Peredibacter	0.005	0.001
OTU_645	2.546	8.233	0.0177982	0.02939	Enriched	Actinobacteria	Thermoleophilia	Gaiellales	Gaiellaceae	Gaiella	0.005	0.001
OTU_197	2.576	8.372	0.0320819	0.0492293	Enriched	Proteobacteria	Gammaproteobacteria	Betaproteobacteriales	Nitrosomonadaceae	mle1-7	0.005	0.001
OTU_246	3.018	7.799	0.0027587	0.00609477	Enriched	Bacteroidetes	Bacteroidia	Cytophagales	Microscillaceae	unclassified_Microscillaceae	0.005	0.001
OTU_933	2.366	8.393	0.0121832	0.0218365	Enriched	Gemmatimonadetes	Gemmatimonadetes	Gemmatimonadales	Gemmatimonadaceae	Gemmatimonas	0.005	0.001
OTU_1160	2.887	8.268	0.0074771	0.0145594	Enriched	Proteobacteria	Alphaproteobacteria	unclassified_Alphaproteobacteria	unclassified_Alphaproteobacteria	unclassified_Alphaproteobacteria	0.005	0.001
OTU_3215	2.779	7.794	0.00226158	0.00517734	Enriched	Proteobacteria	Alphaproteobacteria	Caulobacterales	Caulobacteraceae	Caulobacter	0.004	0.001
OTU_1100	2.132	7.484	0.0339826	0.0518256	Enriched	Chloroflexi	Chloroflexia	Thermomicrobiales	JG30-KF-CM45	unclassified_JG30-KF-CM45	0.004	0.001
OTU_362	2.147	7.907	0.0114903	0.0207165	Enriched	Acidobacteria	Thermoanaerobaculia	Thermoanaerobaculales	Thermoanaerobaculaceae	Thermoanaerobaculaceae_Subgroup_10	0.004	0.001
OTU_673	2.664	7.907	0.0114733	0.0207165	Enriched	Proteobacteria	Gammaproteobacteria	Betaproteobacteriales	Rhodocyclaceae	Uliginosibacterium	0.004	0.001
OTU_328	2.336	8.393	0.0358582	0.0544132	Enriched	Bacteroidetes	Bacteroidia	Sphingobacteriales	env.OPS_17	Tuber_borchii_symbiont_b-10RA	0.004	0.001
OTU_4729	2.581	7.794	0.0259234	0.0420651	Enriched	Proteobacteria	Deltaproteobacteria	Myxococcales	Phaselicystidaceae	Phaselicystis	0.004	0.001
OTU_929	1.714	7.484	0.0398752	0.0599113	Enriched	Patescibacteria	Saccharimonadia	Saccharimonadales	unclassified_Saccharimonadales	unclassified_Saccharimonadales	0.004	0.001
OTU_831	2.394	7.379	0.0149803	0.0263288	Enriched	Proteobacteria	Alphaproteobacteria	Acetobacterales	Acetobacteraceae	Paracraurococcus	0.003	0.001
OTU_793	2.11	7.378	0.0321915	0.0492293	Enriched	Actinobacteria	Actinobacteria	Frankiales	Acidothermaceae	Acidothermus	0.003	0.001
OTU_62	11.941	14.592	9.53e-11	6.47e-09	Enriched	Bacteroidetes	Bacteroidia	Flavobacteriales	Flavobacteriaceae	Flavobacterium	0.393	0
OTU_194	8.712	14.71	1.42e-08	2.13e-07	Enriched	Cyanobacteria	Oxyphotobacteria	Nostocales	Chroococcidiopsaceae	Crinalium_SAG_22.89	0.2	0
OTU_2171	10.23	12.849	8.03e-12	1.09e-09	Enriched	unclassified	unclassified	unclassified	unclassified	unclassified	0.12	0
OTU_435	10.102	13.234	2.91e-09	6.57e-08	Enriched	Cyanobacteria	Oxyphotobacteria	Pseudanabaenales	Pseudanabaenaceae	Pseudanabaena_PCC-7429	0.11	0
OTU_394	9.947	12.482	8.03e-12	1.09e-09	Enriched	Bacteroidetes	Bacteroidia	Flavobacteriales	Flavobacteriaceae	Flavobacterium	0.099	0
OTU_632	9.734	12.422	8.48e-09	1.36e-07	Enriched	Cyanobacteria	Oxyphotobacteria	Oxyphotobacteria_Incertae_Sedis	norank_Oxyphotobacteria_Incertae_Sedis	EcFYyy-200	0.085	0
OTU_324	7.979	11.548	1.68e-09	4.59e-08	Enriched	Planctomycetes	Planctomycetacia	Pirellulales	Pirellulaceae	Pirellula	0.085	0
OTU_64	7.312	11.542	9.43e-09	1.49e-07	Enriched	Actinobacteria	Acidimicrobiia	Microtrichales	Iamiaceae	Iamia	0.072	0
OTU_304	9.39	11.321	2.38e-08	3.19e-07	Enriched	Proteobacteria	Deltaproteobacteria	Oligoflexales	0319-6G20	unclassified_0319-6G20	0.067	0
OTU_5079	9.347	11.196	8.03e-12	1.09e-09	Enriched	Proteobacteria	Alphaproteobacteria	Caulobacterales	Caulobacteraceae	Phenylobacterium	0.065	0
OTU_214	9.205	11.438	8.48e-09	1.36e-07	Enriched	Patescibacteria	Saccharimonadia	Saccharimonadales	unclassified_Saccharimonadales	unclassified_Saccharimonadales	0.059	0
OTU_213	6.866	10.978	3.04e-08	4.02e-07	Enriched	Bacteroidetes	Bacteroidia	Chitinophagales	Saprospiraceae	unclassified_Saprospiraceae	0.057	0
OTU_3185	9.075	12.156	9.67e-10	3.11e-08	Enriched	Patescibacteria	Saccharimonadia	Saccharimonadales	unclassified_Saccharimonadales	unclassified_Saccharimonadales	0.054	0
OTU_218	9.08	11.682	2.38e-08	3.19e-07	Enriched	Actinobacteria	Actinobacteria	Pseudonocardiales	Pseudonocardiaceae	Crossiella	0.054	0
OTU_68	7.566	11.254	1.65e-08	2.41e-07	Enriched	Proteobacteria	Gammaproteobacteria	Betaproteobacteriales	Nitrosomonadaceae	oc32	0.052	0
OTU_147	9.036	12.469	1.7e-07	1.56e-06	Enriched	Proteobacteria	Gammaproteobacteria	Cellvibrionales	Cellvibrionaceae	unclassified_Cellvibrionaceae	0.052	0
OTU_44	8.954	10.484	2.91e-09	6.57e-08	Enriched	Bacteroidetes	Bacteroidia	Chitinophagales	Saprospiraceae	unclassified_Saprospiraceae	0.049	0
OTU_384	8.815	10.694	8.48e-09	1.36e-07	Enriched	Actinobacteria	Thermoleophilia	Solirubrobacterales	Solirubrobacteraceae	Patulibacter	0.045	0
OTU_445	8.728	10.807	2.38e-08	3.19e-07	Enriched	Proteobacteria	Gammaproteobacteria	Gammaproteobacteria_Incertae_Sedis	norank_Gammaproteobacteria_Incertae_Sedis	Candidatus_Ovatusbacter	0.042	0
OTU_223	6.307	10.109	2.44e-10	1.19e-08	Enriched	Proteobacteria	Gammaproteobacteria	211ds20	unclassified_211ds20	unclassified_211ds20	0.041	0
OTU_267	8.646	10.911	8.48e-09	1.36e-07	Enriched	Bacteroidetes	Bacteroidia	Flavobacteriales	Flavobacteriaceae	Flavobacterium	0.04	0
OTU_185	6.409	10.484	1.73e-08	2.48e-07	Enriched	Acidobacteria	Blastocatellia	Blastocatellales	Blastocatellaceae	unclassified_Blastocatellaceae	0.039	0
OTU_144	6.31	10.694	4.1e-08	5.24e-07	Enriched	Proteobacteria	Gammaproteobacteria	Betaproteobacteriales	TRA3-20	metagenome	0.038	0
OTU_4850	8.477	11.827	6.48e-08	7.58e-07	Enriched	Actinobacteria	Actinobacteria	Pseudonocardiales	Pseudonocardiaceae	Pseudonocardia	0.036	0
OTU_181	6.121	10.268	1.16e-08	1.77e-07	Enriched	Gemmatimonadetes	BD2-11_terrestrial_group	unclassified_BD2-11_terrestrial_group	unclassified_BD2-11_terrestrial_group	unclassified_BD2-11_terrestrial_group	0.035	0
OTU_863	8.356	10.367	6.48e-08	7.58e-07	Enriched	Planctomycetes	Planctomycetacia	Pirellulales	Pirellulaceae	Pirellula	0.033	0
OTU_1256	8.289	10.86	6.48e-08	7.58e-07	Enriched	Firmicutes	Bacilli	Lactobacillales	Streptococcaceae	Streptococcus	0.031	0
OTU_3207	6.003	10.585	8.86e-07	6.57e-06	Enriched	Proteobacteria	Gammaproteobacteria	Betaproteobacteriales	Nitrosomonadaceae	MND1	0.029	0
OTU_204	8.16	10.069	8.48e-09	1.36e-07	Enriched	Fibrobacteres	Fibrobacteria	Fibrobacterales	Fibrobacteraceae	unclassified_Fibrobacteraceae	0.029	0
OTU_210	6.747	10.34	2.64e-06	1.62e-05	Enriched	Nitrospirae	Nitrospira	Nitrospirales	Nitrospiraceae	Nitrospira	0.027	0
OTU_809	6.604	10.42	1.39e-07	1.4e-06	Enriched	Patescibacteria	Saccharimonadia	Saccharimonadales	wastewater_metagenome	wastewater_metagenome	0.026	0
OTU_1119	6.637	10.504	1.53e-07	1.47e-06	Enriched	Firmicutes	Bacilli	Bacillales	Bacillales_Family_XI	Gemella	0.026	0
OTU_679	6.68	11.298	5.36e-09	1.09e-07	Enriched	Proteobacteria	Deltaproteobacteria	Myxococcales	Haliangiaceae	Haliangium	0.026	0
OTU_342	7.97	9.872	2.38e-08	3.19e-07	Enriched	Dependentiae	Babeliae	Babeliales	Vermiphilaceae	unclassified_Vermiphilaceae	0.025	0
OTU_102	6.731	10.954	1.61e-05	7.63e-05	Enriched	Gemmatimonadetes	Gemmatimonadetes	Gemmatimonadales	Gemmatimonadaceae	unclassified_Gemmatimonadaceae	0.025	0
OTU_142	7.999	10.069	1.7e-07	1.56e-06	Enriched	Proteobacteria	Deltaproteobacteria	Myxococcales	Haliangiaceae	Haliangium	0.025	0
OTU_2528	6.433	9.954	4.87e-08	6.05e-07	Enriched	Bacteroidetes	Bacteroidia	Cytophagales	Microscillaceae	Chryseolinea	0.025	0
OTU_378	7.905	11.135	3.08e-05	0.000131868	Enriched	Bacteroidetes	Bacteroidia	Flavobacteriales	Flavobacteriaceae	Flavobacterium	0.024	0
OTU_4894	5.404	10.191	3.71e-08	4.86e-07	Enriched	Firmicutes	Bacilli	Bacillales	Paenibacillaceae	Paenibacillus	0.021	0
OTU_806	7.719	11.192	2.59e-06	1.61e-05	Enriched	Actinobacteria	Actinobacteria	Actinomycetales	Actinomycetaceae	F0332	0.021	0
OTU_136	5.603	10.109	2.24e-06	1.45e-05	Enriched	Proteobacteria	Gammaproteobacteria	PLTA13	unclassified_PLTA13	unclassified_PLTA13	0.021	0
OTU_133	5.568	9.984	4.5e-07	3.58e-06	Enriched	Proteobacteria	Gammaproteobacteria	Betaproteobacteriales	Nitrosomonadaceae	oc32	0.021	0
OTU_230	5.262	9.934	1.61e-06	1.07e-05	Enriched	Proteobacteria	Gammaproteobacteria	Betaproteobacteriales	Nitrosomonadaceae	Nitrosospira	0.021	0
OTU_184	6.107	9.492	6.62e-06	3.57e-05	Enriched	Proteobacteria	Gammaproteobacteria	Betaproteobacteriales	Nitrosomonadaceae	MND1	0.02	0
OTU_1641	5.82	9.247	1.39e-07	1.4e-06	Enriched	Bacteroidetes	Bacteroidia	Cytophagales	Microscillaceae	Ohtaekwangia	0.019	0
OTU_667	7.547	10.302	1.7e-07	1.56e-06	Enriched	Proteobacteria	Gammaproteobacteria	Betaproteobacteriales	Chitinimonadaceae	Chitinimonas	0.019	0
OTU_359	4.997	10.378	3.63e-05	0.000153034	Enriched	Bacteroidetes	Bacteroidia	Chitinophagales	Chitinophagaceae	Lacibacter	0.019	0
OTU_444	7.566	10.071	1.38e-05	6.66e-05	Enriched	Bacteroidetes	Bacteroidia	Flavobacteriales	Flavobacteriaceae	Flavobacterium	0.019	0
OTU_423	7.56	10.286	0.000141445	0.000486267	Enriched	Bacteroidetes	Bacteroidia	Flavobacteriales	Flavobacteriaceae	Flavobacterium	0.019	0
OTU_890	5.938	10.542	6.57e-08	7.61e-07	Enriched	Bacteroidetes	Bacteroidia	Chitinophagales	Chitinophagaceae	Parasegetibacter	0.018	0
OTU_234	7.475	9.794	4.35e-07	3.51e-06	Enriched	Gemmatimonadetes	Gemmatimonadetes	Gemmatimonadales	Gemmatimonadaceae	Gemmatimonas	0.018	0
OTU_796	5.239	9.984	7.77e-06	4.08e-05	Enriched	Fibrobacteres	Fibrobacteria	Fibrobacterales	Fibrobacteraceae	possible_genus_04	0.018	0
OTU_1027	4.905	9.378	1.4e-06	9.46e-06	Enriched	Planctomycetes	Planctomycetacia	Pirellulales	Pirellulaceae	Pirellula	0.017	0
OTU_122	7.412	9.794	1.08e-06	7.63e-06	Enriched	Gemmatimonadetes	Gemmatimonadetes	Gemmatimonadales	Gemmatimonadaceae	unclassified_Gemmatimonadaceae	0.017	0
OTU_205	5.191	9.853	0.000110137	0.000395388	Enriched	Gemmatimonadetes	Gemmatimonadetes	Gemmatimonadales	Gemmatimonadaceae	unclassified_Gemmatimonadaceae	0.017	0
OTU_1190	6.034	9.378	1.53e-07	1.47e-06	Enriched	Actinobacteria	Actinobacteria	Propionibacteriales	Propionibacteriaceae	Cutibacterium	0.017	0
OTU_172	5.835	9.232	2.64e-06	1.62e-05	Enriched	Acidobacteria	Acidobacteria_Subgroup_6	unclassified_Acidobacteria_Subgroup_6	unclassified_Acidobacteria_Subgroup_6	unclassified_Acidobacteria_Subgroup_6	0.017	0
OTU_405	6.024	9.44	1.12e-06	7.86e-06	Enriched	Proteobacteria	Deltaproteobacteria	Myxococcales	Sandaracinaceae	unclassified_Sandaracinaceae	0.017	0
OTU_227	7.453	10.18	1.38e-05	6.66e-05	Enriched	Proteobacteria	Deltaproteobacteria	Myxococcales	Nannocystaceae	metagenome	0.017	0
OTU_4473	7.445	9.63	6.07e-06	3.28e-05	Enriched	Bacteroidetes	Bacteroidia	Cytophagales	Microscillaceae	Ohtaekwangia	0.017	0
OTU_322	7.431	10.372	1.38e-05	6.66e-05	Enriched	Bacteroidetes	Ignavibacteria	OPB56	unclassified_OPB56	unclassified_OPB56	0.017	0
OTU_465	7.443	10.042	1.08e-06	7.63e-06	Enriched	Patescibacteria	Saccharimonadia	Saccharimonadales	unclassified_Saccharimonadales	unclassified_Saccharimonadales	0.017	0
OTU_97	5.333	9.872	1.83e-05	8.52e-05	Enriched	Gemmatimonadetes	Gemmatimonadetes	Gemmatimonadales	Gemmatimonadaceae	Gemmatimonas	0.016	0
OTU_163	7.303	9.46	1.08e-06	7.63e-06	Enriched	Gemmatimonadetes	Gemmatimonadetes	Gemmatimonadales	Gemmatimonadaceae	unclassified_Gemmatimonadaceae	0.016	0
OTU_109	7.222	9.484	1.08e-06	7.63e-06	Enriched	Bacteroidetes	Bacteroidia	Cytophagales	Microscillaceae	unclassified_Microscillaceae	0.015	0
OTU_332	7.24	9.806	6.07e-06	3.28e-05	Enriched	Proteobacteria	Gammaproteobacteria	JTB23	metagenome	metagenome	0.015	0
OTU_69	5.909	9.337	7.24e-06	3.85e-05	Enriched	Acidobacteria	Blastocatellia	Pyrinomonadales	Pyrinomonadaceae	RB41	0.015	0
OTU_201	7.265	9.782	6.48e-08	7.58e-07	Enriched	Proteobacteria	Deltaproteobacteria	Myxococcales	BIrii41	unclassified_BIrii41	0.015	0
OTU_5831	4.906	9.548	1.99e-05	9.2e-05	Enriched	Proteobacteria	Gammaproteobacteria	Betaproteobacteriales	TRA3-20	unclassified_TRA3-20	0.015	0
OTU_577	7.23	9.49	1.7e-07	1.56e-06	Enriched	Patescibacteria	Saccharimonadia	Saccharimonadales	unclassified_Saccharimonadales	unclassified_Saccharimonadales	0.015	0
OTU_2297	7.262	9.833	6.07e-06	3.28e-05	Enriched	Gemmatimonadetes	Gemmatimonadetes	Gemmatimonadales	Gemmatimonadaceae	unclassified_Gemmatimonadaceae	0.015	0
OTU_243	7.24	9.46	6.07e-06	3.28e-05	Enriched	Fibrobacteres	Fibrobacteria	Fibrobacterales	Fibrobacteraceae	possible_genus_04	0.015	0
OTU_100	5.848	9.46	3.81e-05	0.000159233	Enriched	Bacteroidetes	Bacteroidia	Chitinophagales	Saprospiraceae	unclassified_Saprospiraceae	0.015	0
OTU_665	7.127	9.548	0.00029318	0.000910204	Enriched	Proteobacteria	Gammaproteobacteria	Betaproteobacteriales	Nitrosomonadaceae	Ellin6067	0.014	0
OTU_242	7.112	9.378	6.07e-06	3.28e-05	Enriched	Gemmatimonadetes	Gemmatimonadetes	Gemmatimonadales	Gemmatimonadaceae	Gemmatimonas	0.014	0
OTU_368	7.166	9.367	1.08e-06	7.63e-06	Enriched	Proteobacteria	Gammaproteobacteria	EPR3968-O8a-Bc78	unclassified_EPR3968-O8a-Bc78	unclassified_EPR3968-O8a-Bc78	0.014	0
OTU_494	7.148	9.106	6.07e-06	3.28e-05	Enriched	Proteobacteria	Alphaproteobacteria	Rhodospirillales	Rhodospirillaceae	unclassified_Rhodospirillaceae	0.014	0
OTU_442	5.654	9.045	1.76e-05	8.2e-05	Enriched	Gemmatimonadetes	BD2-11_terrestrial_group	metagenome	metagenome	metagenome	0.014	0
OTU_229	5.492	9.379	7.24e-06	3.85e-05	Enriched	Proteobacteria	Alphaproteobacteria	unclassified_Alphaproteobacteria	unclassified_Alphaproteobacteria	unclassified_Alphaproteobacteria	0.014	0
OTU_534	7.115	9.907	3.08e-05	0.000131868	Enriched	Planctomycetes	vadinHA49	metagenome	metagenome	metagenome	0.014	0
OTU_180	5.018	9.978	3.87e-05	0.000161444	Enriched	Verrucomicrobia	Verrucomicrobiae	Pedosphaerales	Pedosphaeraceae	unclassified_Pedosphaeraceae	0.013	0
OTU_459	5.725	9.369	4.15e-05	0.000169948	Enriched	Verrucomicrobia	Verrucomicrobiae	Pedosphaerales	Pedosphaeraceae	unclassified_Pedosphaeraceae	0.013	0
OTU_825	6.985	8.957	2.59e-06	1.61e-05	Enriched	Verrucomicrobia	Verrucomicrobiae	Pedosphaerales	Pedosphaeraceae	unclassified_Pedosphaeraceae	0.013	0
OTU_206	5.528	9.372	2.9e-06	1.75e-05	Enriched	Armatimonadetes	Fimbriimonadia	Fimbriimonadales	Fimbriimonadaceae	metagenome	0.013	0
OTU_149	7.077	9.069	2.59e-06	1.61e-05	Enriched	Verrucomicrobia	Verrucomicrobiae	Pedosphaerales	Pedosphaeraceae	Verrucomicrobia_bacterium_LX191	0.013	0
OTU_429	4.486	9.286	4.6e-06	2.65e-05	Enriched	Proteobacteria	Alphaproteobacteria	Sphingomonadales	Sphingomonadaceae	Ellin6055	0.012	0
OTU_363	5.722	9.045	2.64e-06	1.62e-05	Enriched	Actinobacteria	Thermoleophilia	Gaiellales	unclassified_Gaiellales	unclassified_Gaiellales	0.012	0
OTU_327	5.456	9.7	9.52e-05	0.000343682	Enriched	Latescibacteria	unclassified_Latescibacteria	unclassified_Latescibacteria	unclassified_Latescibacteria	unclassified_Latescibacteria	0.012	0
OTU_519	4.936	9.484	0.000212687	0.000698933	Enriched	Armatimonadetes	Fimbriimonadia	Fimbriimonadales	Fimbriimonadaceae	metagenome	0.012	0
OTU_464	5.031	9.378	0.000212687	0.000698933	Enriched	Proteobacteria	Deltaproteobacteria	Myxococcales	Haliangiaceae	Haliangium	0.011	0
OTU_374	4.695	9.492	0.00257408	0.00572698	Enriched	Planctomycetes	Pla4_lineage	unclassified_Pla4_lineage	unclassified_Pla4_lineage	unclassified_Pla4_lineage	0.011	0
OTU_264	5.399	9.045	4.15e-05	0.000169948	Enriched	Acidobacteria	Acidobacteria_Subgroup_5	unclassified_Acidobacteria_Subgroup_5	unclassified_Acidobacteria_Subgroup_5	unclassified_Acidobacteria_Subgroup_5	0.011	0
OTU_129	6.77	9.232	1.38e-05	6.66e-05	Enriched	Proteobacteria	Deltaproteobacteria	Myxococcales	Blfdi19	unclassified_Blfdi19	0.011	0
OTU_351	5.473	9.393	0.000212687	0.000698933	Enriched	Gemmatimonadetes	Gemmatimonadetes	Gemmatimonadales	Gemmatimonadaceae	Gemmatimonas	0.011	0
OTU_258	4.808	9.069	2.09e-05	9.61e-05	Enriched	Acidobacteria	Acidobacteriia	Solibacterales	Solibacteraceae	Bryobacter	0.011	0
OTU_564	5.296	9.17	0.000196027	0.000653602	Enriched	Acidobacteria	Holophagae	Holophagae_Subgroup_7	unclassified_Holophagae_Subgroup_7	unclassified_Holophagae_Subgroup_7	0.011	0
OTU_281	6.737	8.957	3.08e-05	0.000131868	Enriched	Bacteroidetes	Ignavibacteria	OPB56	metagenome	metagenome	0.011	0
OTU_540	6.764	8.762	3.08e-05	0.000131868	Enriched	Proteobacteria	Gammaproteobacteria	Acidiferrobacterales	Acidiferrobacteraceae	Sulfurifustis	0.011	0
OTU_399	6.744	9.7	0.000141445	0.000486267	Enriched	Chloroflexi	Chloroflexia	Chloroflexales	Herpetosiphonaceae	Herpetosiphon	0.011	0
OTU_902	6.597	9.168	3.08e-05	0.000131868	Enriched	Planctomycetes	OM190	unclassified_OM190	unclassified_OM190	unclassified_OM190	0.01	0
OTU_226	4.636	8.755	1.55e-05	7.36e-05	Enriched	Gemmatimonadetes	Longimicrobia	Longimicrobiales	Longimicrobiaceae	unclassified_Longimicrobiaceae	0.01	0
OTU_387	4.24	8.957	0.000629564	0.00171405	Enriched	Acidobacteria	Holophagae	Holophagae_Subgroup_7	unclassified_Holophagae_Subgroup_7	unclassified_Holophagae_Subgroup_7	0.01	0
OTU_440	4.21	8.957	0.000257557	0.000827036	Enriched	Nitrospirae	Nitrospira	Nitrospirales	Nitrospiraceae	Nitrospira	0.01	0
OTU_335	4.593	8.963	0.000220636	0.000721811	Enriched	Actinobacteria	Acidimicrobiia	Actinomarinales	unclassified_Actinomarinales	unclassified_Actinomarinales	0.01	0
OTU_1293	5.131	8.954	0.000985667	0.00259644	Enriched	Proteobacteria	Gammaproteobacteria	Betaproteobacteriales	Nitrosomonadaceae	Ellin6067	0.009	0
OTU_697	4.986	9.957	0.0020485	0.00481278	Enriched	Acidobacteria	Thermoanaerobaculia	Thermoanaerobaculales	Thermoanaerobaculaceae	Thermoanaerobaculaceae_Subgroup_10	0.009	0
OTU_618	4.395	8.611	0.000257557	0.000827036	Enriched	Actinobacteria	Actinobacteria	Propionibacteriales	Nocardioidaceae	Nocardioides	0.009	0
OTU_164	4.246	8.907	0.0057484	0.0114498	Enriched	Acidobacteria	Acidobacteriia	Solibacterales	Solibacteraceae	Bryobacter	0.009	0
OTU_873	4.487	9.069	0.000584481	0.00163114	Enriched	Proteobacteria	Gammaproteobacteria	Legionellales	Legionellaceae	Legionella	0.009	0
OTU_525	4.313	9.372	0.0057484	0.0114498	Enriched	Bacteroidetes	Bacteroidia	Cytophagales	Microscillaceae	unclassified_Microscillaceae	0.009	0
OTU_510	4.269	8.911	6.33e-05	0.000245939	Enriched	Bacteroidetes	Bacteroidia	Flavobacteriales	Flavobacteriaceae	Flavobacterium	0.009	0
OTU_849	6.583	9.49	3.08e-05	0.000131868	Enriched	Bacteroidetes	Bacteroidia	Sphingobacteriales	env.OPS_17	metagenome	0.009	0
OTU_367	4.721	9.378	0.00050162	0.00146748	Enriched	Verrucomicrobia	Verrucomicrobiae	Chthoniobacterales	Chthoniobacteraceae	Chthoniobacter	0.009	0
OTU_283	6.436	9.161	0.000141445	0.000486267	Enriched	Gemmatimonadetes	Gemmatimonadetes	Gemmatimonadales	Gemmatimonadaceae	unclassified_Gemmatimonadaceae	0.009	0
OTU_452	6.463	9.378	1.38e-05	6.66e-05	Enriched	Dependentiae	Babeliae	Babeliales	Vermiphilaceae	unclassified_Vermiphilaceae	0.009	0
OTU_209	4.159	8.484	0.000119224	0.000423018	Enriched	Gemmatimonadetes	Gemmatimonadetes	Gemmatimonadales	Gemmatimonadaceae	unclassified_Gemmatimonadaceae	0.009	0
OTU_292	4.192	8.782	0.000300212	0.000927305	Enriched	Proteobacteria	Deltaproteobacteria	Myxococcales	Sandaracinaceae	unclassified_Sandaracinaceae	0.009	0
OTU_542	6.437	8.484	3.08e-05	0.000131868	Enriched	Proteobacteria	Gammaproteobacteria	211ds20	metagenome	metagenome	0.009	0
OTU_721	6.575	9.753	6.67e-05	0.000250897	Enriched	Proteobacteria	Deltaproteobacteria	PB19	metagenome	metagenome	0.009	0
OTU_850	6.438	9.963	0.00118435	0.00291183	Enriched	Patescibacteria	Saccharimonadia	Saccharimonadales	unclassified_Saccharimonadales	unclassified_Saccharimonadales	0.009	0
OTU_775	4.912	8.484	9.52e-05	0.000343682	Enriched	Proteobacteria	Deltaproteobacteria	Myxococcales	Haliangiaceae	Haliangium	0.008	0
OTU_776	4.922	9.718	0.00023067	0.000752614	Enriched	Bacteroidetes	Bacteroidia	Cytophagales	Microscillaceae	Ohtaekwangia	0.008	0
OTU_593	6.275	8.17	1.38e-05	6.66e-05	Enriched	Proteobacteria	Alphaproteobacteria	Elsterales	unclassified_Elsterales	unclassified_Elsterales	0.008	0
OTU_2624	6.42	9.484	6.07e-06	3.28e-05	Enriched	Proteobacteria	Deltaproteobacteria	Myxococcales	Phaselicystidaceae	Phaselicystis	0.008	0
OTU_272	6.286	8.784	3.08e-05	0.000131868	Enriched	Gemmatimonadetes	Gemmatimonadetes	Gemmatimonadales	Gemmatimonadaceae	Gemmatimonas	0.008	0
OTU_685	6.254	8.963	0.000141445	0.000486267	Enriched	Rokubacteria	NC10	Rokubacteriales	unclassified_Rokubacteriales	unclassified_Rokubacteriales	0.008	0
OTU_570	6.347	9.069	3.08e-05	0.000131868	Enriched	Gemmatimonadetes	Longimicrobia	Longimicrobiales	Longimicrobiaceae	bacterium_YC-ZSS-LKJ147	0.008	0
OTU_361	4.17	8.957	0.00502711	0.0101628	Enriched	Nitrospirae	Nitrospira	Nitrospirales	Nitrospiraceae	Nitrospira	0.008	0
OTU_735	6.361	8.46	3.08e-05	0.000131868	Enriched	Proteobacteria	Deltaproteobacteria	Myxococcales	BIrii41	metagenome	0.008	0
OTU_450	4.65	8.393	4.52e-05	0.000182595	Enriched	Proteobacteria	Gammaproteobacteria	R7C24	unclassified_R7C24	unclassified_R7C24	0.008	0
OTU_734	6.326	9.372	0.000595092	0.00163114	Enriched	Bacteroidetes	Bacteroidia	Sphingobacteriales	env.OPS_17	metagenome	0.008	0
OTU_1244	4.263	8.753	5.82e-05	0.000230382	Enriched	Bacteroidetes	Bacteroidia	Sphingobacteriales	Sphingobacteriaceae	Pedobacter	0.008	0
OTU_1294	6.41	10.49	0.00118435	0.00291183	Enriched	Actinobacteria	Actinobacteria	Frankiales	unclassified_Frankiales	unclassified_Frankiales	0.008	0
OTU_472	6.282	8.591	6.67e-05	0.000250897	Enriched	Chloroflexi	Anaerolineae	Ardenticatenales	Ardenticatenaceae	unclassified_Ardenticatenaceae	0.008	0
OTU_711	5.092	8.591	9.52e-05	0.000343682	Enriched	Proteobacteria	Deltaproteobacteria	Myxococcales	P3OB-42	unclassified_P3OB-42	0.008	0
OTU_409	6.331	8.585	6.07e-06	3.28e-05	Enriched	Acidobacteria	Blastocatellia	Elev-16S-573	unclassified_Elev-16S-573	unclassified_Elev-16S-573	0.008	0
OTU_967	4.043	8.372	0.000542419	0.00157547	Enriched	Acidobacteria	Acidobacteria_Subgroup_6	unclassified_Acidobacteria_Subgroup_6	unclassified_Acidobacteria_Subgroup_6	unclassified_Acidobacteria_Subgroup_6	0.008	0
OTU_701	4.881	9.372	0.00386957	0.00834976	Enriched	Entotheonellaeota	Entotheonellia	Entotheonellales	Entotheonellaceae	Candidatus_Entotheonella	0.008	0
OTU_599	6.325	9.069	6.67e-05	0.000250897	Enriched	Proteobacteria	Gammaproteobacteria	Pseudomonadales	Pseudomonadaceae	Pseudomonas	0.008	0
OTU_5520	6.269	9.378	3.08e-05	0.000131868	Enriched	Bacteroidetes	Bacteroidia	Flavobacteriales	Flavobacteriaceae	Flavobacterium	0.008	0
OTU_710	6.422	8.602	6.67e-05	0.000250897	Enriched	Proteobacteria	Gammaproteobacteria	Betaproteobacteriales	Nitrosomonadaceae	Nitrosomonas	0.008	0
OTU_341	6.123	8.393	3.08e-05	0.000131868	Enriched	Gemmatimonadetes	Gemmatimonadetes	Gemmatimonadales	Gemmatimonadaceae	unclassified_Gemmatimonadaceae	0.007	0
OTU_354	6.139	8.116	1.38e-05	6.66e-05	Enriched	Elusimicrobia	Elusimicrobia	Lineage_IV	Elusimicrobia_bacterium_GWA2_69_24	Elusimicrobia_bacterium_GWA2_69_24	0.007	0
OTU_284	4.787	8.957	0.0041648	0.00889223	Enriched	Proteobacteria	Deltaproteobacteria	Bdellovibrionales	Bdellovibrionaceae	Bdellovibrio	0.007	0
OTU_1180	4.001	8.957	0.00133847	0.00323841	Enriched	Patescibacteria	Saccharimonadia	Saccharimonadales	unclassified_Saccharimonadales	unclassified_Saccharimonadales	0.007	0
OTU_323	6.166	8.496	1.38e-05	6.66e-05	Enriched	Proteobacteria	Alphaproteobacteria	Sphingomonadales	Sphingomonadaceae	Sphingorhabdus	0.007	0
OTU_922	3.943	8.63	0.00138401	0.00333532	Enriched	Proteobacteria	Deltaproteobacteria	Myxococcales	Haliangiaceae	Haliangium	0.007	0
OTU_481	6.219	8.268	1.38e-05	6.66e-05	Enriched	Gemmatimonadetes	Longimicrobia	Longimicrobiales	Longimicrobiaceae	unclassified_Longimicrobiaceae	0.007	0
OTU_1060	6.06	9.753	0.00118435	0.00291183	Enriched	Proteobacteria	Gammaproteobacteria	KF-JG30-C25	unclassified_KF-JG30-C25	unclassified_KF-JG30-C25	0.007	0
OTU_943	4.074	8.372	0.000985667	0.00259644	Enriched	Proteobacteria	Gammaproteobacteria	Acidiferrobacterales	Acidiferrobacteraceae	Sulfurifustis	0.007	0
OTU_282	4.764	8.6	0.000912072	0.00241828	Enriched	Gemmatimonadetes	S0134_terrestrial_group	unclassified_S0134_terrestrial_group	unclassified_S0134_terrestrial_group	unclassified_S0134_terrestrial_group	0.007	0
OTU_648	4.092	9.378	0.00502711	0.0101628	Enriched	Acidobacteria	Acidobacteria_Subgroup_5	unclassified_Acidobacteria_Subgroup_5	unclassified_Acidobacteria_Subgroup_5	unclassified_Acidobacteria_Subgroup_5	0.007	0
OTU_799	4.667	8.106	0.000196027	0.000653602	Enriched	Acidobacteria	Acidobacteriia	Solibacterales	Solibacteraceae	Bryobacter	0.007	0
OTU_375	4.418	8.46	4.92e-05	0.00019744	Enriched	Proteobacteria	Gammaproteobacteria	Betaproteobacteriales	Nitrosomonadaceae	IS-44	0.007	0
OTU_410	6.242	9.736	0.00231427	0.00517734	Enriched	Proteobacteria	Deltaproteobacteria	Myxococcales	BIrii41	metagenome	0.007	0
OTU_1239	4.519	8.612	0.0041648	0.00889223	Enriched	Verrucomicrobia	Verrucomicrobiae	Chthoniobacterales	Chthoniobacteraceae	Chthoniobacter	0.007	0
OTU_571	6.13	8.384	0.00029318	0.000910204	Enriched	Bacteroidetes	Bacteroidia	Chitinophagales	Chitinophagaceae	Flavitalea	0.007	0
OTU_159	6.073	8.92	0.000141445	0.000486267	Enriched	Actinobacteria	Thermoleophilia	Gaiellales	unclassified_Gaiellales	unclassified_Gaiellales	0.007	0
OTU_271	6.053	8.378	0.000595092	0.00163114	Enriched	Acidobacteria	Acidobacteriia	Solibacterales	Solibacteraceae	Paludibaculum	0.007	0
OTU_764	6.215	8.853	6.67e-05	0.000250897	Enriched	Proteobacteria	Deltaproteobacteria	Myxococcales	Phaselicystidaceae	Phaselicystis	0.007	0
OTU_369	3.906	7.907	0.000119224	0.000423018	Enriched	Planctomycetes	Phycisphaerae	Phycisphaerales	Phycisphaeraceae	SM1A02	0.007	0
OTU_512	6.206	8.233	3.08e-05	0.000131868	Enriched	Bacteroidetes	Rhodothermia	Rhodothermales	Rhodothermaceae	metagenome	0.007	0
OTU_537	4.733	8.963	0.000427984	0.00127349	Enriched	Proteobacteria	Gammaproteobacteria	Steroidobacterales	Steroidobacteraceae	Steroidobacter	0.007	0
OTU_604	6.177	9.311	0.000595092	0.00163114	Enriched	Actinobacteria	Rubrobacteria	Rubrobacterales	Rubrobacteriaceae	Rubrobacter	0.007	0
OTU_694	6.243	8.378	3.08e-05	0.000131868	Enriched	Proteobacteria	Deltaproteobacteria	Bdellovibrionales	Bdellovibrionaceae	OM27_clade	0.007	0
OTU_1624	6.115	9.612	0.00118435	0.00291183	Enriched	Bacteroidetes	Bacteroidia	Flavobacteriales	Flavobacteriaceae	Flavobacterium	0.007	0
OTU_402	3.801	8.585	0.00502711	0.0101628	Enriched	Chloroflexi	Anaerolineae	Ardenticatenales	Ardenticatenaceae	unclassified_Ardenticatenaceae	0.006	0
OTU_1018	3.24	8.379	0.0275134	0.0445857	Enriched	Proteobacteria	Deltaproteobacteria	Myxococcales	Polyangiaceae	Polyangium	0.006	0
OTU_353	3.488	9.106	0.00362909	0.00790089	Enriched	Chloroflexi	TK10	unclassified_TK10	unclassified_TK10	unclassified_TK10	0.006	0
OTU_3500	5.815	8.17	0.000141445	0.000486267	Enriched	Gemmatimonadetes	Gemmatimonadetes	Gemmatimonadales	Gemmatimonadaceae	Gemmatimonas	0.006	0
OTU_970	5.932	8.378	0.000595092	0.00163114	Enriched	Proteobacteria	Gammaproteobacteria	PLTA13	unclassified_PLTA13	unclassified_PLTA13	0.006	0
OTU_397	4.123	8.602	0.00890198	0.0164396	Enriched	Planctomycetes	Pla4_lineage	unclassified_Pla4_lineage	unclassified_Pla4_lineage	unclassified_Pla4_lineage	0.006	0
OTU_1368	4.595	8.762	0.000196027	0.000653602	Enriched	Chloroflexi	Chloroflexia	Chloroflexales	Roseiflexaceae	unclassified_Roseiflexaceae	0.006	0
OTU_491	6.006	8.484	0.00118435	0.00291183	Enriched	Gemmatimonadetes	Gemmatimonadetes	Gemmatimonadales	Gemmatimonadaceae	Gemmatimonas	0.006	0
OTU_894	4.447	8.378	0.000212687	0.000698933	Enriched	Proteobacteria	Alphaproteobacteria	unclassified_Alphaproteobacteria	unclassified_Alphaproteobacteria	unclassified_Alphaproteobacteria	0.006	0
OTU_130	3.348	8.232	0.00256828	0.00572453	Enriched	Proteobacteria	Gammaproteobacteria	Betaproteobacteriales	Nitrosomonadaceae	IS-44	0.006	0
OTU_379	5.832	7.907	0.00029318	0.000910204	Enriched	Gemmatimonadetes	Gemmatimonadetes	Gemmatimonadales	Gemmatimonadaceae	unclassified_Gemmatimonadaceae	0.006	0
OTU_408	5.998	9.069	0.00118435	0.00291183	Enriched	Planctomycetes	Phycisphaerae	Phycisphaerales	Phycisphaeraceae	SM1A02	0.006	0
OTU_1794	4.195	8.755	0.0022083	0.00514846	Enriched	Verrucomicrobia	Verrucomicrobiae	Pedosphaerales	Pedosphaeraceae	unclassified_Pedosphaeraceae	0.006	0
OTU_855	5.85	8.232	6.67e-05	0.000250897	Enriched	Verrucomicrobia	Verrucomicrobiae	Pedosphaerales	Pedosphaeraceae	metagenome	0.006	0
OTU_733	4.568	8.379	0.0041648	0.00889223	Enriched	Proteobacteria	Deltaproteobacteria	Myxococcales	P3OB-42	unclassified_P3OB-42	0.006	0
OTU_477	4.571	8.121	0.000463439	0.00135905	Enriched	Bacteroidetes	Bacteroidia	Cytophagales	Hymenobacteraceae	Adhaeribacter	0.006	0
OTU_1123	5.969	8.378	0.000595092	0.00163114	Enriched	Actinobacteria	Acidimicrobiia	IMCC26256	unclassified_IMCC26256	unclassified_IMCC26256	0.006	0
OTU_2270	6.024	8.602	3.08e-05	0.000131868	Enriched	Proteobacteria	Alphaproteobacteria	Caulobacterales	Caulobacteraceae	Brevundimonas	0.006	0
OTU_1194	5.818	9.168	0.00118435	0.00291183	Enriched	Proteobacteria	Deltaproteobacteria	Myxococcales	Nannocystaceae	Nannocystis	0.006	0
OTU_2962	4.735	9.484	0.00829294	0.0155911	Enriched	Proteobacteria	Gammaproteobacteria	Salinisphaerales	Solimonadaceae	Polycyclovorans	0.006	0
OTU_4294	3.379	8.372	0.00362909	0.00790089	Enriched	Proteobacteria	Alphaproteobacteria	Sphingomonadales	Sphingomonadaceae	Novosphingobium	0.006	0
OTU_411	4.672	8.367	0.000463439	0.00135905	Enriched	Proteobacteria	Gammaproteobacteria	Betaproteobacteriales	Nitrosomonadaceae	oc32	0.006	0
OTU_348	6	8.484	0.00029318	0.000910204	Enriched	Planctomycetes	Phycisphaerae	Phycisphaerales	Phycisphaeraceae	SM1A02	0.006	0
OTU_786	5.946	8.121	0.00118435	0.00291183	Enriched	Bacteroidetes	Bacteroidia	Sphingobacteriales	NS11-12_marine_group	metagenome	0.006	0
OTU_306	5.934	8.232	6.67e-05	0.000250897	Enriched	Proteobacteria	Deltaproteobacteria	Myxococcales	Sandaracinaceae	Sandaracinus	0.006	0
OTU_530	5.633	8.045	0.000595092	0.00163114	Enriched	Acidobacteria	Holophagae	Holophagae_Subgroup_7	unclassified_Holophagae_Subgroup_7	unclassified_Holophagae_Subgroup_7	0.005	0
OTU_546	4.221	8.132	0.0020485	0.00481278	Enriched	Actinobacteria	0319-7L14	unclassified_0319-7L14	unclassified_0319-7L14	unclassified_0319-7L14	0.005	0
OTU_436	4.185	7.648	0.000250072	0.000813737	Enriched	Actinobacteria	Actinobacteria	Pseudonocardiales	Pseudonocardiaceae	Pseudonocardia	0.005	0
OTU_2851	5.755	8.116	0.000595092	0.00163114	Enriched	Bacteroidetes	Bacteroidia	Chitinophagales	Saprospiraceae	unclassified_Saprospiraceae	0.005	0
OTU_748	5.582	8.372	0.00029318	0.000910204	Enriched	Acidobacteria	Thermoanaerobaculia	Thermoanaerobaculales	Thermoanaerobaculaceae	Thermoanaerobaculaceae_Subgroup_10	0.005	0
OTU_498	5.66	8.755	0.0044468	0.00914148	Enriched	Latescibacteria	Latescibacteria	Latescibacterales	Latescibacteraceae	metagenome	0.005	0
OTU_603	5.606	8.045	0.00118435	0.00291183	Enriched	Bacteroidetes	Ignavibacteria	OPB56	unclassified_OPB56	unclassified_OPB56	0.005	0
OTU_2933	5.747	8.116	0.000595092	0.00163114	Enriched	Gemmatimonadetes	BD2-11_terrestrial_group	metagenome	metagenome	metagenome	0.005	0
OTU_682	5.598	8.963	0.00231427	0.00517734	Enriched	Gemmatimonadetes	S0134_terrestrial_group	unclassified_S0134_terrestrial_group	unclassified_S0134_terrestrial_group	unclassified_S0134_terrestrial_group	0.005	0
OTU_486	5.713	8.484	0.00231427	0.00517734	Enriched	Armatimonadetes	Fimbriimonadia	Fimbriimonadales	Armatimonadetes_bacterium_OLB18	Armatimonadetes_bacterium_OLB18	0.005	0
OTU_909	5.539	7.794	0.00231427	0.00517734	Enriched	Proteobacteria	Deltaproteobacteria	Myxococcales	Nannocystaceae	Nannocystis	0.005	0
OTU_551	4.46	8.957	0.0151094	0.0263288	Enriched	Proteobacteria	Gammaproteobacteria	Betaproteobacteriales	Nitrosomonadaceae	MND1	0.005	0
OTU_358	5.599	8.17	0.00118435	0.00291183	Enriched	Verrucomicrobia	Verrucomicrobiae	Pedosphaerales	Pedosphaeraceae	metagenome	0.005	0
OTU_313	5.752	8.268	0.00118435	0.00291183	Enriched	Proteobacteria	Deltaproteobacteria	NB1-j	unclassified_NB1-j	unclassified_NB1-j	0.005	0
OTU_689	5.705	8.17	0.00231427	0.00517734	Enriched	Latescibacteria	unclassified_Latescibacteria	unclassified_Latescibacteria	unclassified_Latescibacteria	unclassified_Latescibacteria	0.005	0
OTU_1232	5.803	8.817	0.000595092	0.00163114	Enriched	Chloroflexi	Anaerolineae	Ardenticatenales	Ardenticatenaceae	unclassified_Ardenticatenaceae	0.005	0
OTU_573	5.647	8.378	0.00118435	0.00291183	Enriched	Verrucomicrobia	Verrucomicrobiae	Pedosphaerales	Pedosphaeraceae	Verrucomicrobia_bacterium_LX191	0.005	0
OTU_1121	4.211	8.484	0.00106473	0.00279262	Enriched	Proteobacteria	Deltaproteobacteria	Bdellovibrionales	Bdellovibrionaceae	Bdellovibrio	0.005	0
OTU_501	5.583	8.817	0.00231427	0.00517734	Enriched	Gemmatimonadetes	BD2-11_terrestrial_group	unclassified_BD2-11_terrestrial_group	unclassified_BD2-11_terrestrial_group	unclassified_BD2-11_terrestrial_group	0.005	0
OTU_478	5.625	8.17	0.00029318	0.000910204	Enriched	Acidobacteria	Acidobacteriia	Acidobacteriales	unclassified_Acidobacteriales	unclassified_Acidobacteriales	0.005	0
OTU_652	5.554	8.233	0.00118435	0.00291183	Enriched	Fibrobacteres	Fibrobacteria	Fibrobacterales	Fibrobacteraceae	unclassified_Fibrobacteraceae	0.005	0
OTU_5220	5.614	8.378	0.00118435	0.00291183	Enriched	Proteobacteria	Gammaproteobacteria	Betaproteobacteriales	TRA3-20	metagenome	0.005	0
OTU_504	5.757	7.907	0.00029318	0.000910204	Enriched	Gemmatimonadetes	Gemmatimonadetes	Gemmatimonadales	Gemmatimonadaceae	unclassified_Gemmatimonadaceae	0.005	0
OTU_1171	5.751	9.168	0.000595092	0.00163114	Enriched	Proteobacteria	Deltaproteobacteria	Myxococcales	Nannocystaceae	Nannocystis	0.005	0
OTU_1057	3.272	8.393	0.0140776	0.0249744	Enriched	Proteobacteria	Deltaproteobacteria	Myxococcales	Phaselicystidaceae	Phaselicystis	0.005	0
OTU_693	3.598	8.369	0.00481737	0.00980392	Enriched	Bacteroidetes	Bacteroidia	Sphingobacteriales	env.OPS_17	unclassified_env.OPS_17	0.005	0
OTU_222	3.969	9.045	0.00481737	0.00980392	Enriched	Proteobacteria	Gammaproteobacteria	KF-JG30-C25	unclassified_KF-JG30-C25	unclassified_KF-JG30-C25	0.005	0
OTU_1005	5.764	8.378	6.67e-05	0.000250897	Enriched	Planctomycetes	Phycisphaerae	Phycisphaerales	Phycisphaeraceae	SM1A02	0.005	0
OTU_900	5.644	8.233	0.000595092	0.00163114	Enriched	Bacteroidetes	Bacteroidia	Sphingobacteriales	Sphingobacteriaceae	Mucilaginibacter	0.005	0
OTU_509	5.599	8.963	0.00231427	0.00517734	Enriched	Gemmatimonadetes	Gemmatimonadetes	Gemmatimonadales	Gemmatimonadaceae	Gemmatimonas	0.005	0
OTU_898	5.747	8.232	0.000595092	0.00163114	Enriched	Gemmatimonadetes	Longimicrobia	Longimicrobiales	Longimicrobiaceae	unclassified_Longimicrobiaceae	0.005	0
OTU_460	5.642	9.372	0.0044468	0.00914148	Enriched	Proteobacteria	Gammaproteobacteria	Oceanospirillales	Pseudohongiellaceae	BIyi10	0.005	0
OTU_859	3.579	8.484	0.0116509	0.0209132	Enriched	Proteobacteria	Alphaproteobacteria	Elsterales	unclassified_Elsterales	unclassified_Elsterales	0.005	0
OTU_507	5.461	8.378	0.00029318	0.000910204	Enriched	Gemmatimonadetes	BD2-11_terrestrial_group	unclassified_BD2-11_terrestrial_group	unclassified_BD2-11_terrestrial_group	unclassified_BD2-11_terrestrial_group	0.004	0
OTU_888	3.516	8.106	0.00114962	0.00291183	Enriched	Proteobacteria	Deltaproteobacteria	Myxococcales	Nannocystaceae	Nannocystis	0.004	0
OTU_482	5.497	8.393	0.000595092	0.00163114	Enriched	Proteobacteria	Alphaproteobacteria	Rickettsiales	SM2D12	metagenome	0.004	0
OTU_1387	3.443	7.484	0.00128819	0.00313546	Enriched	Proteobacteria	Deltaproteobacteria	Myxococcales	Sandaracinaceae	unclassified_Sandaracinaceae	0.004	0
OTU_398	5.498	8.46	0.00118435	0.00291183	Enriched	Proteobacteria	Gammaproteobacteria	JTB23	metagenome	metagenome	0.004	0
OTU_1869	3.833	8.611	0.0161917	0.0269197	Enriched	Proteobacteria	Alphaproteobacteria	Elsterales	unclassified_Elsterales	unclassified_Elsterales	0.004	0
OTU_601	5.377	8.484	0.00118435	0.00291183	Enriched	Gemmatimonadetes	Gemmatimonadetes	Gemmatimonadales	Gemmatimonadaceae	unclassified_Gemmatimonadaceae	0.004	0
OTU_1200	5.388	8.378	0.000595092	0.00163114	Enriched	Verrucomicrobia	Verrucomicrobiae	Opitutales	Opitutaceae	Opitutus	0.004	0
OTU_1098	3.233	8.372	0.0027587	0.00609477	Enriched	Bacteroidetes	Bacteroidia	Sphingobacteriales	NS11-12_marine_group	metagenome	0.004	0
OTU_392	3.654	8.369	0.00955066	0.0176108	Enriched	Bacteroidetes	Ignavibacteria	OPB56	unclassified_OPB56	unclassified_OPB56	0.004	0
OTU_487	4.006	7.782	0.0041648	0.00889223	Enriched	Proteobacteria	Alphaproteobacteria	unclassified_Alphaproteobacteria	unclassified_Alphaproteobacteria	unclassified_Alphaproteobacteria	0.004	0
OTU_626	5.322	7.378	0.00118435	0.00291183	Enriched	Proteobacteria	Gammaproteobacteria	Betaproteobacteriales	B1-7BS	unclassified_B1-7BS	0.004	0
OTU_1222	5.255	7.372	0.00029318	0.000910204	Enriched	Proteobacteria	Deltaproteobacteria	Bdellovibrionales	Bdellovibrionaceae	OM27_clade	0.004	0
OTU_235	4.217	8.268	0.0161917	0.0269197	Enriched	Verrucomicrobia	Verrucomicrobiae	Pedosphaerales	Pedosphaeraceae	unclassified_Pedosphaeraceae	0.004	0
OTU_982	3.71	8.585	0.00481737	0.00980392	Enriched	Proteobacteria	Gammaproteobacteria	Xanthomonadales	Rhodanobacteraceae	Luteibacter	0.004	0
OTU_636	5.354	7.585	0.00118435	0.00291183	Enriched	Proteobacteria	Deltaproteobacteria	Bdellovibrionales	Bdellovibrionaceae	Bdellovibrio	0.004	0
OTU_502	5.273	7.585	0.000595092	0.00163114	Enriched	Proteobacteria	Deltaproteobacteria	Myxococcales	bacteriap25	unclassified_bacteriap25	0.004	0
OTU_891	5.324	7.484	0.000595092	0.00163114	Enriched	Proteobacteria	Gammaproteobacteria	Nitrosococcales	Nitrosococcaceae	wb1-P19	0.004	0
OTU_5066	3.614	7.782	0.00448034	0.00919489	Enriched	Proteobacteria	Gammaproteobacteria	R7C24	unclassified_R7C24	unclassified_R7C24	0.004	0
OTU_878	5.397	8.907	0.00841688	0.0155911	Enriched	Proteobacteria	Gammaproteobacteria	Betaproteobacteriales	Rhodocyclaceae	Dechloromonas	0.004	0
OTU_434	5.172	8.393	0.00231427	0.00517734	Enriched	Acidobacteria	Acidobacteriia	Solibacterales	Solibacteraceae	Bryobacter	0.004	0
OTU_371	5.195	8.585	0.0157281	0.0263288	Enriched	Proteobacteria	Deltaproteobacteria	Desulfarculales	Desulfarculaceae	unclassified_Desulfarculaceae	0.004	0
OTU_910	5.492	7.794	0.00118435	0.00291183	Enriched	Proteobacteria	Gammaproteobacteria	Oceanospirillales	Pseudohongiellaceae	Pseudohongiella	0.004	0
OTU_333	3.538	7.46	0.0161917	0.0269197	Enriched	Proteobacteria	Alphaproteobacteria	unclassified_Alphaproteobacteria	unclassified_Alphaproteobacteria	unclassified_Alphaproteobacteria	0.004	0
OTU_255	3.388	8.045	0.0116509	0.0209132	Enriched	Bacteroidetes	Bacteroidia	Sphingobacteriales	AKYH767	metagenome	0.004	0
OTU_574	3.985	8.106	0.0161917	0.0269197	Enriched	Proteobacteria	Gammaproteobacteria	Steroidobacterales	Steroidobacteraceae	unclassified_Steroidobacteraceae	0.004	0
OTU_610	5.499	8.168	0.00118435	0.00291183	Enriched	Planctomycetes	Phycisphaerae	Phycisphaerales	Phycisphaeraceae	SM1A02	0.004	0
OTU_936	5.487	7.378	0.00029318	0.000910204	Enriched	Proteobacteria	Deltaproteobacteria	Bdellovibrionales	Bdellovibrionaceae	Bdellovibrio	0.004	0
OTU_1008	3.873	7.484	0.00386957	0.00834976	Enriched	Proteobacteria	Gammaproteobacteria	Acidiferrobacterales	Acidiferrobacteraceae	Sulfurifustis	0.004	0
OTU_338	2.905	7.794	0.0441064	0.0655403	Enriched	Proteobacteria	Deltaproteobacteria	Desulfarculales	Desulfarculaceae	unclassified_Desulfarculaceae	0.004	0
OTU_262	3.244	8.378	0.021621	0.0355097	Enriched	Proteobacteria	Gammaproteobacteria	Betaproteobacteriales	TRA3-20	unclassified_TRA3-20	0.004	0
OTU_756	5.182	8.484	0.0044468	0.00914148	Enriched	Bacteroidetes	Ignavibacteria	OPB56	unclassified_OPB56	unclassified_OPB56	0.004	0
OTU_617	5.436	8.484	0.0044468	0.00914148	Enriched	Proteobacteria	Alphaproteobacteria	Caedibacterales	Caedibacteraceae	Candidatus_Nucleicultrix	0.004	0
OTU_1003	5.208	7.378	0.00231427	0.00517734	Enriched	Proteobacteria	Deltaproteobacteria	NB1-j	unclassified_NB1-j	unclassified_NB1-j	0.004	0
OTU_526	5.315	9.069	0.0157281	0.0263288	Enriched	Acidobacteria	Acidobacteriia	Solibacterales	Solibacteraceae	Bryobacter	0.004	0
OTU_1438	4.124	7.46	0.0022083	0.00514846	Enriched	Planctomycetes	OM190	unclassified_OM190	unclassified_OM190	unclassified_OM190	0.004	0
OTU_1250	5.485	7.717	0.000595092	0.00163114	Enriched	Proteobacteria	Alphaproteobacteria	Caulobacterales	Caulobacteraceae	Caulobacter	0.004	0
OTU_827	5.183	8.372	0.00231427	0.00517734	Enriched	Planctomycetes	OM190	metagenome	metagenome	metagenome	0.004	0
OTU_5918	5.408	8.378	0.00118435	0.00291183	Enriched	Bacteroidetes	Bacteroidia	Chitinophagales	Saprospiraceae	unclassified_Saprospiraceae	0.004	0
OTU_781	5.366	8.015	0.000595092	0.00163114	Enriched	Actinobacteria	MB-A2-108	unclassified_MB-A2-108	unclassified_MB-A2-108	unclassified_MB-A2-108	0.004	0
OTU_1374	5.449	8.232	0.00231427	0.00517734	Enriched	Acidobacteria	Holophagae	Holophagae_Subgroup_7	unclassified_Holophagae_Subgroup_7	unclassified_Holophagae_Subgroup_7	0.004	0
OTU_832	5.258	7.372	0.000595092	0.00163114	Enriched	Proteobacteria	Deltaproteobacteria	Bdellovibrionales	Bdellovibrionaceae	Bdellovibrio	0.004	0
OTU_876	5.22	7.378	0.000595092	0.00163114	Enriched	Gemmatimonadetes	Gemmatimonadetes	Gemmatimonadales	Gemmatimonadaceae	Gemmatirosa	0.004	0
OTU_991	3.578	8.197	0.00517719	0.0104315	Enriched	Verrucomicrobia	Verrucomicrobiae	Chthoniobacterales	Chthoniobacteraceae	Candidatus_Udaeobacter	0.004	0
OTU_565	5.391	7.784	0.0044468	0.00914148	Enriched	Gemmatimonadetes	Gemmatimonadetes	Gemmatimonadales	Gemmatimonadaceae	Gemmatirosa	0.004	0
OTU_913	5.372	7.379	0.00029318	0.000910204	Enriched	Gemmatimonadetes	Gemmatimonadetes	Gemmatimonadales	Gemmatimonadaceae	unclassified_Gemmatimonadaceae	0.004	0
OTU_607	5.234	7.784	0.00118435	0.00291183	Enriched	Proteobacteria	Deltaproteobacteria	Myxococcales	Haliangiaceae	Haliangium	0.004	0
OTU_1137	5.43	8.957	0.00841688	0.0155911	Enriched	Planctomycetes	OM190	metagenome	metagenome	metagenome	0.004	0
OTU_1224	5.141	8.106	0.00231427	0.00517734	Enriched	Proteobacteria	Alphaproteobacteria	Elsterales	unclassified_Elsterales	unclassified_Elsterales	0.003	0
OTU_1086	5.03	7.168	0.00118435	0.00291183	Enriched	Proteobacteria	Alphaproteobacteria	Rhodospirillales	Magnetospirillaceae	Magnetospirillum	0.003	0
OTU_3373	4.935	7.648	0.0044468	0.00914148	Enriched	Gemmatimonadetes	BD2-11_terrestrial_group	unclassified_BD2-11_terrestrial_group	unclassified_BD2-11_terrestrial_group	unclassified_BD2-11_terrestrial_group	0.003	0
OTU_860	4.943	7.648	0.0044468	0.00914148	Enriched	Actinobacteria	Actinobacteria	Propionibacteriales	Nocardioidaceae	Nocardioides	0.003	0
OTU_722	4.974	7.484	0.00231427	0.00517734	Enriched	Armatimonadetes	Fimbriimonadia	Fimbriimonadales	Fimbriimonadaceae	metagenome	0.003	0
OTU_934	5.145	8.168	0.00231427	0.00517734	Enriched	Spirochaetes	Leptospirae	Leptospirales	Leptospiraceae	Leptonema	0.003	0
OTU_622	3.573	7.484	0.0310369	0.0480558	Enriched	Bacteroidetes	Bacteroidia	Sphingobacteriales	AKYH767	metagenome	0.003	0
OTU_1487	3.613	7.585	0.0151094	0.0263288	Enriched	Planctomycetes	vadinHA49	unclassified_vadinHA49	unclassified_vadinHA49	unclassified_vadinHA49	0.003	0
OTU_801	5.014	8.378	0.0044468	0.00914148	Enriched	Proteobacteria	Deltaproteobacteria	Myxococcales	bacteriap25	unclassified_bacteriap25	0.003	0
OTU_5897	4.887	7.784	0.0157281	0.0263288	Enriched	Acidobacteria	Acidobacteriia	Solibacterales	Solibacteraceae	Candidatus_Solibacter	0.003	0
OTU_879	3.379	7.378	0.00829294	0.0155911	Enriched	Proteobacteria	Deltaproteobacteria	Myxococcales	Blfdi19	unclassified_Blfdi19	0.003	0
OTU_4982	4.934	7.612	0.00231427	0.00517734	Enriched	Proteobacteria	Deltaproteobacteria	Myxococcales	BIrii41	unclassified_BIrii41	0.003	0
OTU_1265	4.712	7.372	0.0044468	0.00914148	Enriched	Acidobacteria	Acidobacteriia	Solibacterales	Solibacteraceae	Candidatus_Solibacter	0.003	0
OTU_767	4.795	7.585	0.0044468	0.00914148	Enriched	Proteobacteria	Deltaproteobacteria	Oligoflexales	0319-6G20	metagenome	0.003	0
OTU_753	4.975	7.372	0.000595092	0.00163114	Enriched	Proteobacteria	Deltaproteobacteria	NB1-j	metagenome	metagenome	0.003	0
OTU_1307	5.064	8.44	0.00841688	0.0155911	Enriched	Bacteroidetes	Bacteroidia	Chitinophagales	Chitinophagaceae	Niastella	0.003	0
OTU_556	5.132	7.782	0.00231427	0.00517734	Enriched	Proteobacteria	Deltaproteobacteria	Myxococcales	Haliangiaceae	Haliangium	0.003	0
OTU_600	5.152	8.015	0.0044468	0.00914148	Enriched	Proteobacteria	Alphaproteobacteria	unclassified_Alphaproteobacteria	unclassified_Alphaproteobacteria	unclassified_Alphaproteobacteria	0.003	0
OTU_862	3.479	7.372	0.00829294	0.0155911	Enriched	Proteobacteria	Gammaproteobacteria	Salinisphaerales	Solimonadaceae	Fontimonas	0.003	0
OTU_797	5.074	7.794	0.0044468	0.00914148	Enriched	Verrucomicrobia	Verrucomicrobiae	Pedosphaerales	Pedosphaeraceae	unclassified_Pedosphaeraceae	0.003	0
OTU_822	4.987	8.378	0.00841688	0.0155911	Enriched	Bacteroidetes	Bacteroidia	Flavobacteriales	Crocinitomicaceae	Crocinitomix	0.003	0
OTU_1073	4.824	7.132	0.00118435	0.00291183	Enriched	Chloroflexi	Anaerolineae	Ardenticatenales	Ardenticatenaceae	unclassified_Ardenticatenaceae	0.003	0
OTU_1341	3.438	8.045	0.0290313	0.0455765	Enriched	Verrucomicrobia	Verrucomicrobiae	Pedosphaerales	Pedosphaeraceae	metagenome	0.003	0
OTU_788	4.789	8.168	0.0157281	0.0263288	Enriched	Proteobacteria	Gammaproteobacteria	CCM19a	unclassified_CCM19a	unclassified_CCM19a	0.003	0
OTU_2369	3.299	7.484	0.0310369	0.0480558	Enriched	Verrucomicrobia	Verrucomicrobiae	Pedosphaerales	Pedosphaeraceae	unclassified_Pedosphaeraceae	0.003	0
OTU_455	4.998	8.46	0.00841688	0.0155911	Enriched	Gemmatimonadetes	Gemmatimonadetes	Gemmatimonadales	Gemmatimonadaceae	unclassified_Gemmatimonadaceae	0.003	0
OTU_761	4.733	7.585	0.00231427	0.00517734	Enriched	Verrucomicrobia	Verrucomicrobiae	Pedosphaerales	Pedosphaeraceae	ADurb.Bin063-1	0.003	0
OTU_2485	2.608	7.384	0.0392749	0.0590822	Enriched	Proteobacteria	Alphaproteobacteria	Caulobacterales	Hyphomonadaceae	SWB02	0.003	0
OTU_681	3.725	7.372	0.0151094	0.0263288	Enriched	Bacteroidetes	Bacteroidia	Sphingobacteriales	AKYH767	metagenome	0.003	0
OTU_1873	3.609	7.378	0.00772146	0.0149396	Enriched	Proteobacteria	Gammaproteobacteria	R7C24	bacterium_endosymbiont_of_Onthophagus_Taurus	bacterium_endosymbiont_of_Onthophagus_Taurus	0.003	0
OTU_1009	4.93	8.753	0.0290986	0.0455765	Enriched	Bacteroidetes	Bacteroidia	Chitinophagales	Chitinophagaceae	Terrimonas	0.003	0
OTU_998	4.712	7.378	0.0157281	0.0263288	Enriched	Bacteroidetes	Bacteroidia	Chitinophagales	Chitinophagaceae	Ferruginibacter	0.003	0
OTU_1319	3.471	7.648	0.00829294	0.0155911	Enriched	Proteobacteria	Gammaproteobacteria	Xanthomonadales	Rhodanobacteraceae	unclassified_Rhodanobacteraceae	0.003	0
OTU_528	3.706	7.794	0.00829294	0.0155911	Enriched	Acidobacteria	Blastocatellia	Pyrinomonadales	Pyrinomonadaceae	RB41	0.003	0
OTU_811	4.714	7.911	0.00841688	0.0155911	Enriched	Verrucomicrobia	Verrucomicrobiae	Pedosphaerales	Pedosphaeraceae	unclassified_Pedosphaeraceae	0.003	0
OTU_1106	5.044	8.963	0.0157281	0.0263288	Enriched	Verrucomicrobia	Verrucomicrobiae	Pedosphaerales	Pedosphaeraceae	unclassified_Pedosphaeraceae	0.003	0
OTU_941	4.848	7.484	0.0157281	0.0263288	Enriched	Proteobacteria	Deltaproteobacteria	Bdellovibrionales	Bdellovibrionaceae	Bdellovibrio	0.003	0
OTU_880	5.136	7.378	0.00029318	0.000910204	Enriched	Proteobacteria	Deltaproteobacteria	Myxococcales	27F-1492R	unclassified_27F-1492R	0.003	0
OTU_188	5.094	7.484	0.000595092	0.00163114	Enriched	Armatimonadetes	Fimbriimonadia	Fimbriimonadales	Fimbriimonadaceae	unclassified_Fimbriimonadaceae	0.003	0
OTU_1182	2.741	7.372	0.0102467	0.0187523	Enriched	Proteobacteria	Deltaproteobacteria	Bdellovibrionales	Bdellovibrionaceae	Bdellovibrio	0.003	0
OTU_739	4.884	7.378	0.00231427	0.00517734	Enriched	Bacteroidetes	Bacteroidia	Bacteroidetes_VC2.1_Bac22	metagenome	metagenome	0.003	0
OTU_529	5.098	7.46	0.00231427	0.00517734	Enriched	Bacteroidetes	Bacteroidia	Sphingobacteriales	NS11-12_marine_group	metagenome	0.003	0
OTU_868	5.159	7.378	0.000595092	0.00163114	Enriched	Proteobacteria	Gammaproteobacteria	Acidiferrobacterales	Acidiferrobacteraceae	Sulfurifustis	0.003	0
OTU_763	4.832	8.496	0.0157281	0.0263288	Enriched	Proteobacteria	Gammaproteobacteria	Cellvibrionales	Cellvibrionaceae	unclassified_Cellvibrionaceae	0.003	0
OTU_1867	4.973	7.794	0.0044468	0.00914148	Enriched	Planctomycetes	OM190	unclassified_OM190	unclassified_OM190	unclassified_OM190	0.003	0
OTU_1474	3.561	7.372	0.00772146	0.0149396	Enriched	Actinobacteria	Nitriliruptoria	Euzebyales	Euzebyaceae	unclassified_Euzebyaceae	0.003	0
OTU_532	2.841	7.784	0.0441064	0.0655403	Enriched	Nitrospirae	Nitrospira	Nitrospirales	Nitrospiraceae	Nitrospira	0.003	0
OTU_828	3.515	7.484	0.00772146	0.0149396	Enriched	Bacteroidetes	Ignavibacteria	SJA-28	unclassified_SJA-28	unclassified_SJA-28	0.003	0
OTU_647	5.097	8.168	0.00118435	0.00291183	Enriched	Actinobacteria	Thermoleophilia	Gaiellales	unclassified_Gaiellales	unclassified_Gaiellales	0.003	0
OTU_774	4.854	7.782	0.0044468	0.00914148	Enriched	Verrucomicrobia	Verrucomicrobiae	Pedosphaerales	Pedosphaeraceae	unclassified_Pedosphaeraceae	0.003	0
OTU_1203	4.798	8.372	0.0157281	0.0263288	Enriched	Proteobacteria	Alphaproteobacteria	Rhodospirillales	Rhodopirillaceae	Defluviicoccus	0.003	0
OTU_2811	5.004	7.911	0.00841688	0.0155911	Enriched	Proteobacteria	Deltaproteobacteria	Myxococcales	bacteriap25	unclassified_bacteriap25	0.003	0
OTU_1263	4.951	7.378	0.00841688	0.0155911	Enriched	Acidobacteria	Acidobacteriia	Solibacterales	Solibacteraceae	Bryobacter	0.003	0
OTU_1048	4.775	7.612	0.0044468	0.00914148	Enriched	Proteobacteria	Alphaproteobacteria	Rhodobacterales	Rhodobacteraceae	unclassified_Rhodobacteraceae	0.003	0
OTU_1311	4.776	8.484	0.0157281	0.0263288	Enriched	Planctomycetes	Phycisphaerae	Tepidisphaerales	WD2101_soil_group	unclassified_WD2101_soil_group	0.003	0
OTU_496	4.598	7.484	0.00841688	0.0155911	Enriched	Verrucomicrobia	Verrucomicrobiae	Pedosphaerales	Pedosphaeraceae	metagenome	0.002	0
OTU_1130	4.495	7.784	0.00841688	0.0155911	Enriched	Chloroflexi	TK10	unclassified_TK10	unclassified_TK10	unclassified_TK10	0.002	0
OTU_1386	4.664	7.717	0.00841688	0.0155911	Enriched	Proteobacteria	Alphaproteobacteria	Caulobacterales	Caulobacteraceae	unclassified_Caulobacteraceae	0.002	0
OTU_867	4.26	7.784	0.0157281	0.0263288	Enriched	Proteobacteria	Alphaproteobacteria	Sphingomonadales	Sphingomonadaceae	Sphingomonas	0.002	0
OTU_466	4.166	7.372	0.0290986	0.0455765	Enriched	Acidobacteria	Acidobacteriia	Solibacterales	Solibacteraceae	Bryobacter	0.002	0
OTU_783	4.522	7.372	0.00841688	0.0155911	Enriched	Verrucomicrobia	Verrucomicrobiae	Pedosphaerales	Pedosphaeraceae	metagenome	0.002	0
OTU_3260	4.114	7.369	0.0290986	0.0455765	Enriched	Acidobacteria	Blastocatellia	Pyrinomonadales	Pyrinomonadaceae	RB41	0.002	0
OTU_1105	4.243	7.585	0.0157281	0.0263288	Enriched	Proteobacteria	Alphaproteobacteria	Elsterales	unclassified_Elsterales	unclassified_Elsterales	0.002	0
OTU_798	4.378	7.484	0.0157281	0.0263288	Enriched	Proteobacteria	Alphaproteobacteria	unclassified_Alphaproteobacteria	unclassified_Alphaproteobacteria	unclassified_Alphaproteobacteria	0.002	0
OTU_684	4.531	8.268	0.0157281	0.0263288	Enriched	Proteobacteria	Deltaproteobacteria	Myxococcales	Haliangiaceae	Haliangium	0.002	0
OTU_719	3.231	8.232	0.0310369	0.0480558	Enriched	Proteobacteria	Deltaproteobacteria	NB1-j	unclassified_NB1-j	unclassified_NB1-j	0.002	0
OTU_1367	4.086	7.378	0.0290986	0.0455765	Enriched	Planctomycetes	OM190	unclassified_OM190	unclassified_OM190	unclassified_OM190	0.002	0
OTU_737	4.656	8.106	0.0157281	0.0263288	Enriched	FCPU426	metagenome	metagenome	metagenome	metagenome	0.002	0
OTU_639	4.667	7.484	0.00231427	0.00517734	Enriched	Proteobacteria	Gammaproteobacteria	Salinisphaerales	Solimonadaceae	Polycyclovorans	0.002	0
OTU_1569	4.44	8.372	0.0290986	0.0455765	Enriched	Verrucomicrobia	Verrucomicrobiae	Pedosphaerales	Pedosphaeraceae	unclassified_Pedosphaeraceae	0.002	0
OTU_787	3.01	7.045	0.0310369	0.0480558	Enriched	Proteobacteria	Deltaproteobacteria	Myxococcales	mle1-27	Myxococcales_bacterium_Gsoil_473	0.002	0
OTU_677	4.603	7.46	0.0044468	0.00914148	Enriched	Proteobacteria	Gammaproteobacteria	Cellvibrionales	Spongiibacteraceae	BD1-7_clade	0.002	0
OTU_414	4.431	7.379	0.0157281	0.0263288	Enriched	Verrucomicrobia	Verrucomicrobiae	Pedosphaerales	Pedosphaeraceae	unclassified_Pedosphaeraceae	0.002	0
OTU_511	4.661	7.372	0.0157281	0.0263288	Enriched	Acidobacteria	Acidobacteriia	Solibacterales	Solibacteraceae	Bryobacter	0.002	0
OTU_1977	4.195	7.378	0.00841688	0.0155911	Enriched	Proteobacteria	Alphaproteobacteria	Elsterales	unclassified_Elsterales	unclassified_Elsterales	0.002	0
OTU_4061	4.52	7.232	0.0157281	0.0263288	Enriched	Nitrospirae	Nitrospira	Nitrospirales	Nitrospiraceae	Nitrospira	0.002	0
OTU_448	4.567	7.484	0.0290986	0.0455765	Enriched	Acidobacteria	Blastocatellia	2022-11-24	unclassified_11-24	unclassified_11-24	0.002	0
OTU_937	4.295	7.372	0.0290986	0.0455765	Enriched	Acidobacteria	Acidobacteria_Subgroup_5	unclassified_Acidobacteria_Subgroup_5	unclassified_Acidobacteria_Subgroup_5	unclassified_Acidobacteria_Subgroup_5	0.002	0
OTU_579	4.28	7.794	0.0290986	0.0455765	Enriched	Proteobacteria	Deltaproteobacteria	Myxococcales	Nannocystaceae	Nannocystis	0.002	0
OTU_456	4.579	7.585	0.0044468	0.00914148	Enriched	Gemmatimonadetes	AKAU4049	unclassified_AKAU4049	unclassified_AKAU4049	unclassified_AKAU4049	0.002	0
OTU_493	4.117	7.232	0.0157281	0.0263288	Enriched	Bacteroidetes	Bacteroidia	Chitinophagales	Saprospiraceae	unclassified_Saprospiraceae	0.002	0
OTU_1268	4.637	7.648	0.0157281	0.0263288	Enriched	Rokubacteria	NC10	Rokubacteriales	unclassified_Rokubacteriales	unclassified_Rokubacteriales	0.002	0
OTU_4268	4.602	7.782	0.00841688	0.0155911	Enriched	Gemmatimonadetes	BD2-11_terrestrial_group	unclassified_BD2-11_terrestrial_group	unclassified_BD2-11_terrestrial_group	unclassified_BD2-11_terrestrial_group	0.002	0
OTU_1310	4.178	7.045	0.00841688	0.0155911	Enriched	Planctomycetes	Phycisphaerae	Tepidisphaerales	WD2101_soil_group	unclassified_WD2101_soil_group	0.002	0
OTU_580	2.78	7.015	0.0354066	0.0538624	Enriched	Proteobacteria	Deltaproteobacteria	RCP2-54	unclassified_RCP2-54	unclassified_RCP2-54	0.002	0
OTU_1138	4.656	7.907	0.00841688	0.0155911	Enriched	Acidobacteria	Acidobacteria_Subgroup_6	unclassified_Acidobacteria_Subgroup_6	unclassified_Acidobacteria_Subgroup_6	unclassified_Acidobacteria_Subgroup_6	0.002	0
OTU_772	4.443	7.378	0.0157281	0.0263288	Enriched	Bacteroidetes	Bacteroidia	Chitinophagales	Chitinophagaceae	Ferruginibacter	0.002	0
OTU_1136	4.378	7.379	0.0290986	0.0455765	Enriched	Bacteroidetes	Bacteroidia	Cytophagales	Microscillaceae	OLB12	0.002	0
OTU_6052	4.038	7.132	0.00841688	0.0155911	Enriched	Bacteroidetes	Bacteroidia	Sphingobacteriales	env.OPS_17	unclassified_env.OPS_17	0.002	0
OTU_676	4.679	7.378	0.0044468	0.00914148	Enriched	Verrucomicrobia	Verrucomicrobiae	Pedosphaerales	Pedosphaeraceae	metagenome	0.002	0
OTU_658	4.211	7.585	0.0290986	0.0455765	Enriched	Bacteroidetes	Bacteroidia	Chitinophagales	Saprospiraceae	unclassified_Saprospiraceae	0.002	0
OTU_1302	4.192	8.302	0.0290986	0.0455765	Enriched	Proteobacteria	Gammaproteobacteria	Cellvibrionales	Halieaceae	OM60	0.002	0
OTU_515	4.668	7.17	0.0044468	0.00914148	Enriched	Elusimicrobia	Lineage_IIa	unclassified_Lineage_IIa	unclassified_Lineage_IIa	unclassified_Lineage_IIa	0.002	0
OTU_780	2.739	7.484	0.0331602	0.0506349	Enriched	Verrucomicrobia	Verrucomicrobiae	Pedosphaerales	Pedosphaeraceae	metagenome	0.002	0
OTU_993	4.398	7.46	0.0157281	0.0263288	Enriched	Proteobacteria	Gammaproteobacteria	Betaproteobacteriales	A21b	metagenome	0.002	0
OTU_1069	4.15	7.379	0.0290986	0.0455765	Enriched	Proteobacteria	Alphaproteobacteria	Elsterales	unclassified_Elsterales	unclassified_Elsterales	0.002	0
OTU_613	4.23	7.379	0.00841688	0.0155911	Enriched	Gemmatimonadetes	Longimicrobia	Longimicrobiales	Longimicrobiaceae	unclassified_Longimicrobiaceae	0.002	0
OTU_590	4.627	7.045	0.0044468	0.00914148	Enriched	Proteobacteria	Alphaproteobacteria	Rhizobiales	KF-JG30-B3	metagenome	0.002	0
OTU_533	4.38	7.378	0.0290986	0.0455765	Enriched	Proteobacteria	Alphaproteobacteria	unclassified_Alphaproteobacteria	unclassified_Alphaproteobacteria	unclassified_Alphaproteobacteria	0.002	0
OTU_861	4.204	7.372	0.0157281	0.0263288	Enriched	Proteobacteria	Alphaproteobacteria	Acetobacterales	Acetobacteraceae	Roseomonas	0.002	0
OTU_4483	4.088	6.794	0.00841688	0.0155911	Enriched	Proteobacteria	Alphaproteobacteria	Elsterales	unclassified_Elsterales	unclassified_Elsterales	0.002	0
OTU_813	4.02	6.648	0.00841688	0.0155911	Enriched	Gemmatimonadetes	Longimicrobia	Longimicrobiales	Longimicrobiaceae	metagenome	0.002	0
OTU_1097	4.219	7.045	0.0157281	0.0263288	Enriched	Proteobacteria	Alphaproteobacteria	Rhodospirillales	Rhodospirillaceae	unclassified_Rhodospirillaceae	0.002	0
OTU_569	4.661	7.794	0.0157281	0.0263288	Enriched	Bacteroidetes	Bacteroidia	Cytophagales	Microscillaceae	unclassified_Microscillaceae	0.002	0
OTU_687	1.868	7.168	0.0402909	0.0603867	Enriched	Proteobacteria	Alphaproteobacteria	Reyranellales	Reyranellaceae	unclassified_Reyranellaceae	0.002	0
OTU_1062	4.497	7.484	0.0157281	0.0263288	Enriched	Proteobacteria	Deltaproteobacteria	Myxococcales	BIrii41	metagenome	0.002	0
OTU_700	4.235	7.372	0.0290986	0.0455765	Enriched	Gemmatimonadetes	Gemmatimonadetes	Gemmatimonadales	Gemmatimonadaceae	unclassified_Gemmatimonadaceae	0.002	0
OTU_795	4.636	7.372	0.0157281	0.0263288	Enriched	Gemmatimonadetes	S0134_terrestrial_group	unclassified_S0134_terrestrial_group	unclassified_S0134_terrestrial_group	unclassified_S0134_terrestrial_group	0.002	0
OTU_1231	4.059	7.484	0.0290986	0.0455765	Enriched	Bacteroidetes	Bacteroidia	Sphingobacteriales	LiUU-11-161	metagenome	0.002	0
OTU_925	4.177	7.372	0.0157281	0.0263288	Enriched	Verrucomicrobia	Verrucomicrobiae	Chthoniobacterales	Chthoniobacteraceae	Chthoniobacter	0.002	0
OTU_3028	4.284	7.379	0.0290986	0.0455765	Enriched	Proteobacteria	Alphaproteobacteria	Rhodospirillales	unclassified_Rhodospirillales	unclassified_Rhodospirillales	0.002	0
OTU_1055	3.917	7.132	0.0290986	0.0455765	Enriched	Proteobacteria	Deltaproteobacteria	MBNT15	unclassified_MBNT15	unclassified_MBNT15	0.001	0
OTU_1388	3.901	6.72	0.0157281	0.0263288	Enriched	Acidobacteria	Acidobacteriia	Solibacterales	Solibacteraceae	Bryobacter	0.001	0
OTU_1050	3.917	7.378	0.0290986	0.0455765	Enriched	Planctomycetes	Pla4_lineage	metagenome	metagenome	metagenome	0.001	0
OTU_1004	3.747	7.232	0.0290986	0.0455765	Enriched	Acidobacteria	Acidobacteriia	Solibacterales	Solibacteraceae	Paludibaculum	0.001	0
OTU_4113	3.896	7.168	0.0157281	0.0263288	Enriched	Acidobacteria	Acidobacteriia	Solibacterales	Solibacteraceae	Bryobacter	0.001	0
OTU_893	3.173	6.045	0.0290986	0.0455765	Enriched	Gemmatimonadetes	Gemmatimonadetes	Gemmatimonadales	Gemmatimonadaceae	Gemmatimonas	0.001	0
OTU_1350	3.98	7.132	0.0157281	0.0263288	Enriched	Proteobacteria	Alphaproteobacteria	Elsterales	unclassified_Elsterales	unclassified_Elsterales	0.001	0
OTU_612	3.155	5.799	0.0290986	0.0455765	Enriched	Acidobacteria	Acidobacteriia	Solibacterales	Solibacteraceae	Bryobacter	0.001	0
OTU_1414	3.937	6.911	0.0290986	0.0455765	Enriched	Gemmatimonadetes	S0134_terrestrial_group	metagenome	metagenome	metagenome	0.001	0

## Sheet:  S5_2 HRC-IRK
Table S5. Summary of differential OTUs between the healthy and parasitized root endophytic microbiota in tomato plants.
HRC_IRK	logFC	logCPM	PValue	FDR	level	Phylum	Class	Order	Family	Genus	MeanA	MeanB
OTU_3	-3.41	18.48	7.88e-11	1.92e-08	Depleted	Proteobacteria	Gammaproteobacteria	Betaproteobacteriales	Burkholderiaceae	Acidovorax	1.36	14.458
OTU_2	-3.035	19.191	6.15e-10	9.36e-08	Depleted	Proteobacteria	Alphaproteobacteria	Rhizobiales	Rhizobiaceae	Allorhizobium-Neorhizobium-Pararhizobium-Rhizobium	1.665	13.643
OTU_10	-2.954	16.065	4.75e-12	2.89e-09	Depleted	Proteobacteria	Alphaproteobacteria	Rhizobiales	Devosiaceae	Devosia	0.425	3.296
OTU_7	-0.431	17.948	0.000128779	0.000602819	Depleted	Proteobacteria	Gammaproteobacteria	Betaproteobacteriales	Burkholderiaceae	Roseateles	2.185	2.947
OTU_17	-7.487	16.828	1.74e-09	1.41e-07	Depleted	Proteobacteria	Alphaproteobacteria	Rhizobiales	Beijerinckiaceae	Bosea	0.016	2.946
OTU_731	-3.374	17.693	8.65e-08	2.11e-06	Depleted	Proteobacteria	Alphaproteobacteria	Rhizobiales	Rhizobiaceae	Ensifer	0.229	2.373
OTU_5	-4.314	16.04	1.2e-11	4.85e-09	Depleted	Proteobacteria	Alphaproteobacteria	Rhizobiales	Rhizobiaceae	Allorhizobium-Neorhizobium-Pararhizobium-Rhizobium	0.116	2.309
OTU_11	-4.714	16.44	1.62e-10	3.29e-08	Depleted	Proteobacteria	Gammaproteobacteria	Betaproteobacteriales	Burkholderiaceae	Ralstonia	0.069	1.81
OTU_8	-0.919	15.863	0.000543121	0.00202754	Depleted	Proteobacteria	Alphaproteobacteria	Sphingomonadales	Sphingomonadaceae	Sphingobium	0.878	1.661
OTU_26	-2.804	18.297	5.07e-05	0.000288061	Depleted	Actinobacteria	Actinobacteria	Streptomycetales	Streptomycetaceae	Streptomyces	0.225	1.572
OTU_16	-3.968	15.688	4.46e-09	2.47e-07	Depleted	Actinobacteria	Actinobacteria	Corynebacteriales	Nocardiaceae	Rhodococcus	0.094	1.48
OTU_696	-4.456	16.062	0.000123485	0.000584752	Depleted	Actinobacteria	Actinobacteria	Micrococcales	Microbacteriaceae	Homoserinibacter	0.059	1.3
OTU_81	-2.339	15.783	3.16e-07	5.57e-06	Depleted	Proteobacteria	Alphaproteobacteria	Rhizobiales	Beijerinckiaceae	Bosea	0.223	1.131
OTU_24	-2.038	15.339	0.00108705	0.00359493	Depleted	Proteobacteria	Alphaproteobacteria	Rhizobiales	Rhizobiaceae	Mesorhizobium	0.265	1.087
OTU_918	-2.132	15.592	1.34e-06	1.51e-05	Depleted	Proteobacteria	Gammaproteobacteria	Betaproteobacteriales	Burkholderiaceae	Comamonas	0.211	0.924
OTU_15	-0.917	14.499	0.0171296	0.0345874	Depleted	Proteobacteria	Alphaproteobacteria	Rhizobiales	Devosiaceae	Devosia	0.452	0.854
OTU_22	-2.089	14.901	7.07e-07	9.35e-06	Depleted	Actinobacteria	Actinobacteria	Micrococcales	Microbacteriaceae	Agromyces	0.174	0.739
OTU_35	-1.004	13.775	7.02e-06	5.93e-05	Depleted	Proteobacteria	Alphaproteobacteria	Rhizobiales	Hyphomicrobiaceae	Hyphomicrobium	0.338	0.677
OTU_82	-3.249	14.793	1.61e-06	1.71e-05	Depleted	Proteobacteria	Alphaproteobacteria	Rhizobiales	Rhizobiaceae	Allorhizobium-Neorhizobium-Pararhizobium-Rhizobium	0.07	0.662
OTU_59	-1.526	14.584	0.000117662	0.000565987	Depleted	Proteobacteria	Alphaproteobacteria	Sphingomonadales	Sphingomonadaceae	Sphingomonas	0.228	0.657
OTU_33	-3.075	14.223	2.42e-08	9.05e-07	Depleted	Proteobacteria	Alphaproteobacteria	Rhodobacterales	Rhodobacteraceae	Rhodobacter	0.078	0.655
OTU_79	-1.516	14.527	0.00528975	0.0127985	Depleted	Proteobacteria	Gammaproteobacteria	Xanthomonadales	Xanthomonadaceae	Arenimonas	0.225	0.642
OTU_46	-1.078	16.043	0.00199051	0.00602601	Depleted	Bacteroidetes	Bacteroidia	Flavobacteriales	Weeksellaceae	Chryseobacterium	0.283	0.598
OTU_820	-0.838	13.918	0.00496454	0.0121079	Depleted	Proteobacteria	Alphaproteobacteria	Rhizobiales	Devosiaceae	Devosia	0.329	0.588
OTU_34	-11.983	14.755	1.54e-09	1.41e-07	Depleted	Chlamydiae	Chlamydiae	Chlamydiales	Parachlamydiaceae	Neochlamydia	0	0.405
OTU_67	-6.746	15.227	0.0135919	0.0279888	Depleted	Proteobacteria	Gammaproteobacteria	Enterobacteriales	Enterobacteriaceae	Rahnella	0.004	0.39
OTU_43	-11.867	13.805	7.57e-11	1.92e-08	Depleted	Proteobacteria	Gammaproteobacteria	Betaproteobacteriales	Burkholderiaceae	Burkholderia-Caballeronia-Paraburkholderia	0	0.373
OTU_1254	-3.932	13.779	1.35e-06	1.51e-05	Depleted	Proteobacteria	Alphaproteobacteria	Rhizobiales	Rhizobiaceae	Allorhizobium-Neorhizobium-Pararhizobium-Rhizobium	0.023	0.357
OTU_5159	-3.433	14.179	1.68e-06	1.75e-05	Depleted	Proteobacteria	Gammaproteobacteria	Betaproteobacteriales	Burkholderiaceae	Ramlibacter	0.028	0.299
OTU_49	-1.507	14.147	0.0109329	0.0239305	Depleted	Proteobacteria	Alphaproteobacteria	Sphingomonadales	Sphingomonadaceae	Sphingomonas	0.098	0.277
OTU_36	-3.836	14.265	1.27e-05	9.17e-05	Depleted	Actinobacteria	Actinobacteria	Micrococcales	Intrasporangiaceae	Terrabacter	0.019	0.272
OTU_117	-3.356	13.786	1.44e-05	0.00010343	Depleted	Proteobacteria	Alphaproteobacteria	Sneathiellales	Sneathiellaceae	Ferrovibrio	0.026	0.271
OTU_92	-4.322	13.512	3.32e-09	2.13e-07	Depleted	Proteobacteria	Alphaproteobacteria	Rhizobiales	Beijerinckiaceae	Microvirga	0.013	0.267
OTU_175	-5.075	13.724	7.46e-08	1.85e-06	Depleted	Firmicutes	Bacilli	Bacillales	Paenibacillaceae	Aneurinibacillus	0.007	0.25
OTU_5763	-2.645	13.18	6.41e-08	1.73e-06	Depleted	Proteobacteria	Alphaproteobacteria	Rhizobiales	Rhizobiaceae	Allorhizobium-Neorhizobium-Pararhizobium-Rhizobium	0.036	0.228
OTU_3478	-1.246	13.286	0.001439	0.00455747	Depleted	Actinobacteria	Actinobacteria	Micrococcales	Microbacteriaceae	Agromyces	0.087	0.207
OTU_160	-5.081	13.701	1e-06	1.21e-05	Depleted	Firmicutes	Bacilli	Bacillales	Bacillaceae	Ureibacillus	0.006	0.203
OTU_139	-3.765	13.567	0.0023198	0.00658087	Depleted	Chloroflexi	Chloroflexia	Chloroflexales	Herpetosiphonaceae	Herpetosiphon	0.013	0.184
OTU_1046	-3.355	12.112	1.37e-08	6.32e-07	Depleted	Proteobacteria	Alphaproteobacteria	Rhizobiales	Xanthobacteraceae	Afipia	0.015	0.149
OTU_153	-8.213	14.152	3.04e-07	5.43e-06	Depleted	Firmicutes	Bacilli	Bacillales	Planococcaceae	Sporosarcina	0	0.132
OTU_401	-1.533	12.608	0.000413646	0.00158304	Depleted	Proteobacteria	Alphaproteobacteria	Dongiales	Dongiaceae	Dongia	0.045	0.129
OTU_294	-4.815	13.614	0.000320702	0.00130971	Depleted	Bacteroidetes	Bacteroidia	Flavobacteriales	Weeksellaceae	Chryseobacterium	0.004	0.127
OTU_158	-2.926	12.701	3.73e-06	3.54e-05	Depleted	Firmicutes	Bacilli	Bacillales	Bacillaceae	Bacillus	0.017	0.126
OTU_241	-2.765	13.388	3.17e-05	0.000198041	Depleted	Proteobacteria	Alphaproteobacteria	Caulobacterales	Caulobacteraceae	Caulobacter	0.017	0.113
OTU_263	-1.995	11.34	1.18e-05	8.8e-05	Depleted	Proteobacteria	Alphaproteobacteria	Rhizobiales	Hyphomicrobiaceae	Hyphomicrobium	0.028	0.112
OTU_76	-1.535	12.371	0.0161729	0.032804	Depleted	Proteobacteria	Alphaproteobacteria	Rhizobiales	Rhizobiales_Incertae_Sedis	Nordella	0.035	0.101
OTU_193	-0.663	11.437	0.0469423	0.0785815	Depleted	Proteobacteria	Alphaproteobacteria	Rhizobiales	Devosiaceae	Devosia	0.059	0.094
OTU_114	-1.031	11.099	0.00800288	0.0179696	Depleted	Proteobacteria	Alphaproteobacteria	Rhizobiales	Xanthobacteraceae	Pseudolabrys	0.044	0.09
OTU_220	-6.995	11.65	3.16e-08	1.07e-06	Depleted	Proteobacteria	Alphaproteobacteria	Rhizobiales	Beijerinckiaceae	Chelatococcus	0.001	0.078
OTU_165	-1.813	11.57	0.0362694	0.062967	Depleted	Proteobacteria	Deltaproteobacteria	Bdellovibrionales	Bdellovibrionaceae	Bdellovibrio	0.022	0.077
OTU_5010	-2.006	11.411	0.000378286	0.00147084	Depleted	Actinobacteria	Actinobacteria	Pseudonocardiales	Pseudonocardiaceae	Lechevalieria	0.019	0.075
OTU_179	-2.215	11.538	7.54e-05	0.000407708	Depleted	Proteobacteria	Gammaproteobacteria	Pseudomonadales	Moraxellaceae	unclassified_Moraxellaceae	0.016	0.073
OTU_128	-0.75	12.226	0.00832042	0.0185452	Depleted	Proteobacteria	Deltaproteobacteria	Myxococcales	BIrii41	unclassified_BIrii41	0.043	0.072
OTU_286	-4.86	11.987	1.11e-07	2.65e-06	Depleted	Firmicutes	Bacilli	Bacillales	Paenibacillaceae	Brevibacillus	0.002	0.071
OTU_202	-6.035	12.316	2.08e-09	1.58e-07	Depleted	Firmicutes	Bacilli	Bacillales	Bacillaceae	Geobacillus	0.001	0.069
OTU_614	-2.519	11.306	5.5e-06	4.78e-05	Depleted	Proteobacteria	Alphaproteobacteria	Rhizobiales	Beijerinckiaceae	Microvirga	0.012	0.067
OTU_273	-3.07	12.234	0.000103903	0.000511411	Depleted	Proteobacteria	Deltaproteobacteria	Bdellovibrionales	Bdellovibrionaceae	Bdellovibrio	0.007	0.058
OTU_200	-1.784	10.33	7.55e-06	6.3e-05	Depleted	Proteobacteria	Alphaproteobacteria	Rhizobiales	Methyloligellaceae	unclassified_Methyloligellaceae	0.016	0.056
OTU_418	-3.472	12.888	0.00468982	0.0114609	Depleted	Firmicutes	Bacilli	Bacillales	Paenibacillaceae	Paenibacillus	0.005	0.055
OTU_2509	-1.599	10.745	0.00189351	0.00577546	Depleted	Proteobacteria	Alphaproteobacteria	Rhizobiales	Rhizobiaceae	Mesorhizobium	0.017	0.052
OTU_370	-5.681	11.456	2.42e-05	0.00015587	Depleted	Firmicutes	Bacilli	Bacillales	Paenibacillaceae	unclassified_Paenibacillaceae	0.001	0.051
OTU_245	-7.793	11.746	7.22e-10	9.36e-08	Depleted	Firmicutes	Bacilli	Bacillales	Planococcaceae	Psychrobacillus	0	0.049
OTU_365	-8.945	12.701	2.53e-08	9.05e-07	Depleted	Actinobacteria	Actinobacteria	Streptomycetales	Streptomycetaceae	Streptomyces	0	0.049
OTU_823	-1.941	10.688	0.00912222	0.0201483	Depleted	Firmicutes	Bacilli	Bacillales	Bacillaceae	Bacillus	0.012	0.048
OTU_1019	-2.058	10.852	0.00148038	0.00464337	Depleted	Firmicutes	Bacilli	Bacillales	Planococcaceae	Lysinibacillus	0.011	0.046
OTU_473	-1.648	11.629	0.013623	0.0280053	Depleted	Actinobacteria	Acidimicrobiia	Microtrichales	Microtrichaceae	Sva0996_marine_group	0.014	0.045
OTU_89	-1.361	10.16	0.00149251	0.00466938	Depleted	Proteobacteria	Alphaproteobacteria	Sphingomonadales	Sphingomonadaceae	Ellin6055	0.017	0.044
OTU_485	-1.494	10.608	0.000454804	0.00171893	Depleted	Acidobacteria	Blastocatellia	Pyrinomonadales	Pyrinomonadaceae	RB41	0.015	0.044
OTU_167	-6.708	11.023	7.29e-08	1.85e-06	Depleted	Acidobacteria	Acidobacteriia	Acidobacteriia_Subgroup_2	unclassified_Acidobacteriia_Subgroup_2	unclassified_Acidobacteriia_Subgroup_2	0	0.044
OTU_752	-5.568	11.225	2.97e-05	0.000187449	Depleted	Firmicutes	Bacilli	Bacillales	Paenibacillaceae	Paenibacillus	0.001	0.043
OTU_311	-1.987	10.772	0.00730578	0.0165571	Depleted	Proteobacteria	Alphaproteobacteria	Caulobacterales	Caulobacteraceae	Asticcacaulis	0.01	0.041
OTU_305	-5.01	11.197	1.48e-06	1.6e-05	Depleted	Proteobacteria	Deltaproteobacteria	Bdellovibrionales	Bdellovibrionaceae	Bdellovibrio	0.001	0.04
OTU_615	-5.322	10.789	1.6e-05	0.000111555	Depleted	Firmicutes	Bacilli	Bacillales	Bacillaceae	Bacillus	0.001	0.033
OTU_280	-3.723	9.49	7.66e-07	1e-05	Depleted	Proteobacteria	Alphaproteobacteria	Rhizobiales	Hyphomicrobiaceae	Hyphomicrobium	0.002	0.029
OTU_932	-1.076	10.118	0.0346307	0.0604631	Depleted	Actinobacteria	Thermoleophilia	Gaiellales	unclassified_Gaiellales	unclassified_Gaiellales	0.011	0.023
OTU_3152	-2.161	9.8	0.000647745	0.00233919	Depleted	Firmicutes	Bacilli	Bacillales	Planococcaceae	Rummeliibacillus	0.005	0.023
OTU_661	-4.007	9.629	7.19e-06	6.03e-05	Depleted	Proteobacteria	Alphaproteobacteria	Rhizobiales	Beijerinckiaceae	Microvirga	0.001	0.023
OTU_483	-7.831	11.254	3.84e-06	3.59e-05	Depleted	Firmicutes	Bacilli	Bacillales	Paenibacillaceae	Thermobacillus	0	0.023
OTU_416	-2.334	9.731	0.000242608	0.00102519	Depleted	Proteobacteria	Alphaproteobacteria	Rhodobacterales	Rhodobacteraceae	unclassified_Rhodobacteraceae	0.004	0.021
OTU_347	-3.679	10.132	1.04e-05	8.24e-05	Depleted	Firmicutes	Bacilli	Bacillales	Paenibacillaceae	Paenibacillus	0.002	0.021
OTU_308	-7.745	9.366	2.53e-08	9.05e-07	Depleted	Firmicutes	Bacilli	Bacillales	Thermoactinomycetaceae	Planifilum	0	0.021
OTU_1056	-2.393	10.437	0.000672582	0.00236633	Depleted	Proteobacteria	Alphaproteobacteria	Rhizobiales	Rhizobiaceae	Allorhizobium-Neorhizobium-Pararhizobium-Rhizobium	0.004	0.02
OTU_844	-3.99	9.579	3.27e-06	3.16e-05	Depleted	Proteobacteria	Alphaproteobacteria	Rhizobiales	Pleomorphomonadaceae	Chthonobacter	0.001	0.02
OTU_290	-0.9	9.579	0.0418072	0.0705678	Depleted	Actinobacteria	Acidimicrobiia	Microtrichales	Ilumatobacteraceae	unclassified_Ilumatobacteraceae	0.01	0.019
OTU_345	-1.237	9.427	0.0440047	0.0739693	Depleted	Proteobacteria	Alphaproteobacteria	Rhizobiales	Hyphomicrobiaceae	Pedomicrobium	0.008	0.018
OTU_826	-4.39	9.68	0.000106986	0.000521665	Depleted	Chlamydiae	Chlamydiae	Chlamydiales	Parachlamydiaceae	Candidatus_Protochlamydia	0.001	0.017
OTU_2769	-3.881	10.509	0.000331999	0.00134234	Depleted	Firmicutes	Bacilli	Bacillales	Bacillaceae	Bacillus	0.001	0.017
OTU_531	-3.37	9.129	0.000113648	0.000548849	Depleted	Proteobacteria	Alphaproteobacteria	Rhizobiales	Beijerinckiaceae	Neo-b11	0.001	0.016
OTU_596	-2.576	10.117	0.00236716	0.00669962	Depleted	Proteobacteria	Alphaproteobacteria	Rhizobiales	Rhizobiales_Incertae_Sedis	unclassified_Rhizobiales_Incertae_Sedis	0.002	0.015
OTU_836	-5.913	9.343	2.91e-07	5.28e-06	Depleted	Proteobacteria	Deltaproteobacteria	Bdellovibrionales	Bdellovibrionaceae	Bdellovibrio	0	0.015
OTU_376	-2.462	10.164	0.00899951	0.0199135	Depleted	Proteobacteria	Alphaproteobacteria	Rhizobiales	Beijerinckiaceae	alphaI_cluster	0.002	0.014
OTU_1878	-5.734	9.53	4.51e-05	0.000271896	Depleted	Proteobacteria	Alphaproteobacteria	Sphingomonadales	Sphingomonadaceae	Sphingobium	0	0.013
OTU_538	-7.072	9.629	3.84e-06	3.59e-05	Depleted	Firmicutes	Bacilli	Bacillales	Paenibacillaceae	Brevibacillus	0	0.013
OTU_2094	-2.187	8.755	0.000919044	0.00311063	Depleted	Actinobacteria	Acidimicrobiia	IMCC26256	unclassified_IMCC26256	unclassified_IMCC26256	0.003	0.012
OTU_1561	-6.97	9.547	1.21e-05	8.81e-05	Depleted	Firmicutes	Clostridia	Clostridiales	Ruminococcaceae	Ruminiclostridium_1	0	0.012
OTU_1092	-6.872	9.701	0.000302714	0.00124882	Depleted	Firmicutes	Bacilli	Bacillales	Bacillaceae	Caldalkalibacillus	0	0.012
OTU_2118	-3.305	9.279	0.000355983	0.00141921	Depleted	Proteobacteria	Alphaproteobacteria	Rhizobiales	Beijerinckiaceae	alphaI_cluster	0.001	0.011
OTU_765	-2.96	9.366	0.00532044	0.0128472	Depleted	Chloroflexi	Chloroflexia	Chloroflexales	Herpetosiphonaceae	Herpetosiphon	0.001	0.011
OTU_606	-1.486	11.017	0.0245887	0.0460376	Depleted	Proteobacteria	Gammaproteobacteria	Betaproteobacteriales	Burkholderiaceae	Pseudorhodoferax	0.003	0.01
OTU_680	-2.415	8.286	0.00060143	0.00219802	Depleted	Actinobacteria	Thermoleophilia	Gaiellales	unclassified_Gaiellales	unclassified_Gaiellales	0.002	0.01
OTU_265	-6.625	9.951	0.000107162	0.000521665	Depleted	Bacteroidetes	Bacteroidia	Cytophagales	Microscillaceae	Chryseolinea	0	0.01
OTU_4311	-6.613	9.509	0.000302714	0.00124882	Depleted	Firmicutes	Bacilli	Bacillales	Bacillaceae	Bacillus	0	0.01
OTU_443	-1.194	8.081	0.0429832	0.072352	Depleted	Actinobacteria	Acidimicrobiia	Microtrichales	Ilumatobacteraceae	unclassified_Ilumatobacteraceae	0.004	0.009
OTU_1581	-1.604	8.617	0.00780188	0.0175506	Depleted	Proteobacteria	Alphaproteobacteria	Rhizobiales	Beijerinckiaceae	Microvirga	0.003	0.009
OTU_1007	-2.332	8.748	0.00526544	0.012765	Depleted	Proteobacteria	Alphaproteobacteria	Rhizobiales	Xanthobacteraceae	unclassified_Xanthobacteraceae	0.001	0.008
OTU_651	-1.316	8.286	0.0110739	0.0241522	Depleted	Actinobacteria	Thermoleophilia	Solirubrobacterales	67-14	unclassified_67-14	0.003	0.007
OTU_393	-1.596	9.265	0.0239485	0.0452566	Depleted	Proteobacteria	Deltaproteobacteria	Myxococcales	P3OB-42	unclassified_P3OB-42	0.002	0.007
OTU_567	-1.623	8.164	0.0123956	0.0259201	Depleted	Proteobacteria	Deltaproteobacteria	Myxococcales	Archangiaceae	Cystobacter	0.002	0.006
OTU_380	-2.683	8.382	0.000205713	0.000887776	Depleted	Actinobacteria	Thermoleophilia	Gaiellales	unclassified_Gaiellales	unclassified_Gaiellales	0.001	0.006
OTU_2623	-4.424	8.616	0.000388505	0.0015031	Depleted	Proteobacteria	Alphaproteobacteria	Rhizobiales	Beijerinckiaceae	Microvirga	0	0.005
OTU_1401	-2.977	7.684	0.00177415	0.00545239	Depleted	Proteobacteria	Alphaproteobacteria	Rhizobiales	Labraceae	Labrys	0	0.003
OTU_5551	-5.048	8.044	0.00082863	0.00284871	Depleted	Proteobacteria	Alphaproteobacteria	Rhizobiales	Hyphomicrobiaceae	Filomicrobium	0	0.003
OTU_666	-4.246	6.575	0.00572538	0.0137161	Depleted	Proteobacteria	Gammaproteobacteria	Betaproteobacteriales	SC-I-84	unclassified_SC-I-84	0	0.002
OTU_505	-4.46	7.701	0.0145869	0.0298357	Depleted	Actinobacteria	Acidimicrobiia	Microtrichales	Ilumatobacteraceae	unclassified_Ilumatobacteraceae	0	0.002
OTU_558	-2.908	5.843	0.0367733	0.0631489	Depleted	Actinobacteria	Actinobacteria	Streptosporangiales	Streptosporangiaceae	Acrocarpospora	0	0.001
OTU_4158	-3.362	6.341	0.0367733	0.0631489	Depleted	Proteobacteria	Gammaproteobacteria	Betaproteobacteriales	Burkholderiaceae	unclassified_Burkholderiaceae	0	0.001
OTU_3435	-3.686	6.88	0.0367733	0.0631489	Depleted	Proteobacteria	Gammaproteobacteria	Betaproteobacteriales	A21b	unclassified_A21b	0	0.001
OTU_5166	-3.487	6.506	0.0145869	0.0298357	Depleted	Actinobacteria	Thermoleophilia	Gaiellales	Gaiellaceae	Gaiella	0	0.001
OTU_4	0.729	19.097	0.00117098	0.00386201	Enriched	Actinobacteria	Actinobacteria	Streptomycetales	Streptomycetaceae	Streptomyces	10.523	6.347
OTU_6	2.155	19.198	0.000237956	0.00100903	Enriched	Proteobacteria	Gammaproteobacteria	Enterobacteriales	Enterobacteriaceae	Klebsiella	12.66	2.843
OTU_9	2.748	16.632	1.85e-05	0.000126814	Enriched	Proteobacteria	Gammaproteobacteria	Xanthomonadales	Xanthomonadaceae	Stenotrophomonas	3.272	0.487
OTU_19	1.711	16.964	1.78e-08	7.21e-07	Enriched	Proteobacteria	Gammaproteobacteria	Pseudomonadales	Pseudomonadaceae	Pseudomonas	1.411	0.431
OTU_20	2.838	18.414	7.95e-06	6.54e-05	Enriched	Proteobacteria	Gammaproteobacteria	Betaproteobacteriales	Burkholderiaceae	Duganella	2.378	0.332
OTU_113	0.718	15.026	0.00370962	0.00987799	Enriched	Proteobacteria	Gammaproteobacteria	Pseudomonadales	Pseudomonadaceae	Pseudomonas	0.414	0.251
OTU_13	4.998	18.181	1.75e-14	2.13e-11	Enriched	Actinobacteria	Actinobacteria	Corynebacteriales	Nocardiaceae	Rhodococcus	6.376	0.199
OTU_37	1.571	15.785	0.00721477	0.0163813	Enriched	Proteobacteria	Gammaproteobacteria	Betaproteobacteriales	Burkholderiaceae	Achromobacter	0.562	0.189
OTU_983	1.093	14.432	0.00257266	0.0072024	Enriched	Actinobacteria	Actinobacteria	Micrococcales	Microbacteriaceae	Microbacterium	0.349	0.163
OTU_4562	1.836	14.787	0.000140853	0.000656776	Enriched	Proteobacteria	Alphaproteobacteria	Rhizobiales	Rhizobiaceae	Allorhizobium-Neorhizobium-Pararhizobium-Rhizobium	0.535	0.15
OTU_42	1.36	12.73	5.07e-05	0.000288061	Enriched	Proteobacteria	Alphaproteobacteria	Sphingomonadales	Sphingomonadaceae	Sphingopyxis	0.344	0.134
OTU_1449	1.217	13.876	0.012167	0.0254859	Enriched	Proteobacteria	Gammaproteobacteria	Betaproteobacteriales	Burkholderiaceae	Pelomonas	0.299	0.129
OTU_1423	0.876	12.823	0.00168513	0.00520508	Enriched	Proteobacteria	Gammaproteobacteria	Betaproteobacteriales	Burkholderiaceae	Ottowia	0.229	0.125
OTU_118	1.689	13.548	4.17e-05	0.000254898	Enriched	Actinobacteria	Actinobacteria	Propionibacteriales	Propionibacteriaceae	Cutibacterium	0.366	0.113
OTU_80	2.838	15.594	1.56e-07	3.51e-06	Enriched	Actinobacteria	Actinobacteria	Corynebacteriales	Mycobacteriaceae	Mycobacterium	0.736	0.103
OTU_58	3.5	15.242	4.29e-05	0.00025966	Enriched	Firmicutes	Bacilli	Bacillales	Planococcaceae	Lysinibacillus	0.863	0.076
OTU_83	1.343	11.549	4.75e-05	0.000280874	Enriched	Proteobacteria	Gammaproteobacteria	Steroidobacterales	Steroidobacteraceae	Steroidobacter	0.167	0.066
OTU_125	5.058	18.89	4.59e-08	1.36e-06	Enriched	Proteobacteria	Gammaproteobacteria	Pseudomonadales	Pseudomonadaceae	Pseudomonas	2.099	0.063
OTU_112	0.774	13.427	0.0039771	0.00997965	Enriched	Proteobacteria	Alphaproteobacteria	Rhizobiales	Rhizobiaceae	Ochrobactrum	0.106	0.062
OTU_3257	1.83	12.872	6.58e-05	0.000360936	Enriched	Actinobacteria	Actinobacteria	Micrococcales	Microbacteriaceae	Microbacterium	0.217	0.061
OTU_4788	1.592	12.765	0.000362165	0.00141921	Enriched	Proteobacteria	Gammaproteobacteria	Xanthomonadales	Xanthomonadaceae	Lysobacter	0.182	0.06
OTU_75	2.128	13.994	0.00409252	0.010225	Enriched	Actinobacteria	Actinobacteria	Propionibacteriales	Nocardioidaceae	Nocardioides	0.25	0.057
OTU_270	1.293	12.133	0.0025744	0.0072024	Enriched	Actinobacteria	Actinobacteria	Micromonosporales	Micromonosporaceae	Actinoplanes	0.134	0.054
OTU_121	1.715	12.456	0.00310407	0.00854673	Enriched	Proteobacteria	Alphaproteobacteria	Sphingomonadales	Sphingomonadaceae	Sphingomonas	0.17	0.052
OTU_5083	6.032	16.575	1.72e-09	1.41e-07	Enriched	Actinobacteria	Actinobacteria	Streptomycetales	Streptomycetaceae	Streptomyces	3.267	0.05
OTU_1775	1.136	12.337	0.0454782	0.0762356	Enriched	Actinobacteria	Actinobacteria	Propionibacteriales	Nocardioidaceae	Nocardioides	0.111	0.05
OTU_366	1.063	12.654	0.0409676	0.0692467	Enriched	Firmicutes	Bacilli	Bacillales	Sporolactobacillaceae	Sporolactobacillus	0.089	0.042
OTU_307	1.897	12.06	1.02e-05	8.17e-05	Enriched	Proteobacteria	Alphaproteobacteria	Caulobacterales	Caulobacteraceae	Brevundimonas	0.149	0.04
OTU_317	1.726	11.67	7.14e-05	0.000388154	Enriched	Proteobacteria	Gammaproteobacteria	Xanthomonadales	Rhodanobacteraceae	Dokdonella	0.134	0.04
OTU_126	1.241	12.075	0.0236034	0.044674	Enriched	Actinobacteria	Actinobacteria	Micrococcales	Micrococcaceae	Arthrobacter	0.08	0.034
OTU_1012	0.742	12.608	0.00449157	0.0109985	Enriched	Proteobacteria	Deltaproteobacteria	Oligoflexales	Oligoflexaceae	unclassified_Oligoflexaceae	0.058	0.034
OTU_297	0.707	11.49	0.0262913	0.0488497	Enriched	Proteobacteria	Gammaproteobacteria	Betaproteobacteriales	Methylophilaceae	Methylotenera	0.053	0.033
OTU_119	3.326	13.724	1.39e-06	1.53e-05	Enriched	Actinobacteria	Actinobacteria	Propionibacteriales	Nocardioidaceae	Aeromicrobium	0.327	0.032
OTU_132	2.67	13.851	2.22e-05	0.00014809	Enriched	Bacteroidetes	Bacteroidia	Cytophagales	Spirosomaceae	Dyadobacter	0.189	0.03
OTU_3755	1.512	12.239	0.000144727	0.000672264	Enriched	Proteobacteria	Gammaproteobacteria	Betaproteobacteriales	Burkholderiaceae	Hydrogenophaga	0.085	0.03
OTU_186	1.253	11.427	0.000261625	0.00109793	Enriched	Chloroflexi	Chloroflexia	Chloroflexales	Herpetosiphonaceae	Herpetosiphon	0.071	0.03
OTU_467	0.971	11.663	4.04e-05	0.000249495	Enriched	Planctomycetes	Planctomycetacia	Pirellulales	Pirellulaceae	Pir4_lineage	0.059	0.03
OTU_816	3.985	15.57	0.00137133	0.00436886	Enriched	Proteobacteria	Gammaproteobacteria	Betaproteobacteriales	Burkholderiaceae	Massilia	0.427	0.027
OTU_143	2.567	13.196	6.05e-07	8.37e-06	Enriched	Actinobacteria	Actinobacteria	Micromonosporales	Micromonosporaceae	Actinoplanes	0.162	0.027
OTU_1067	1.391	11.805	0.000658187	0.00236633	Enriched	Actinobacteria	Actinobacteria	Streptomycetales	Streptomycetaceae	Streptomyces	0.065	0.025
OTU_88	3.246	13.901	2.56e-07	4.87e-06	Enriched	Actinobacteria	Actinobacteria	Glycomycetales	Glycomycetaceae	Glycomyces	0.23	0.024
OTU_212	0.795	11.005	0.00369329	0.00987799	Enriched	Actinobacteria	Acidimicrobiia	Microtrichales	Iamiaceae	Iamia	0.041	0.024
OTU_2761	5.286	16.943	0.00186686	0.00570848	Enriched	Proteobacteria	Gammaproteobacteria	Betaproteobacteriales	Burkholderiaceae	Massilia	0.903	0.023
OTU_32	2.673	12.127	4.55e-07	6.84e-06	Enriched	Proteobacteria	Gammaproteobacteria	Gammaproteobacteria_Incertae_Sedis	norank_Gammaproteobacteria_Incertae_Sedis	Acidibacter	0.149	0.023
OTU_279	2.63	12.692	7.79e-06	6.45e-05	Enriched	Firmicutes	Bacilli	Bacillales	Staphylococcaceae	Staphylococcus	0.141	0.023
OTU_145	1.879	11.59	0.000169135	0.000776743	Enriched	Proteobacteria	Alphaproteobacteria	Reyranellales	Reyranellaceae	Reyranella	0.087	0.023
OTU_441	2.938	13.656	1.08e-05	8.51e-05	Enriched	Firmicutes	Bacilli	Lactobacillales	Streptococcaceae	Streptococcus	0.158	0.02
OTU_474	1.462	11.718	0.00843224	0.0187263	Enriched	Actinobacteria	Actinobacteria	Propionibacteriales	Nocardioidaceae	Nocardioides	0.053	0.019
OTU_137	3.028	12.626	9.46e-07	1.19e-05	Enriched	Bacteroidetes	Bacteroidia	Flavobacteriales	Flavobacteriaceae	Flavobacterium	0.151	0.018
OTU_346	4.078	13.604	5.18e-08	1.43e-06	Enriched	Actinobacteria	Actinobacteria	Corynebacteriales	Mycobacteriaceae	Mycobacterium	0.283	0.017
OTU_2082	3.568	13.009	1.33e-08	6.32e-07	Enriched	Actinobacteria	Actinobacteria	Pseudonocardiales	Pseudonocardiaceae	Lechevalieria	0.198	0.017
OTU_93	2.96	14.366	0.000931384	0.00313987	Enriched	Bacteroidetes	Bacteroidia	Cytophagales	Microscillaceae	Ohtaekwangia	0.133	0.017
OTU_228	3.183	12.875	5.14e-08	1.43e-06	Enriched	Proteobacteria	Gammaproteobacteria	Steroidobacterales	Steroidobacteraceae	unclassified_Steroidobacteraceae	0.145	0.016
OTU_390	1.827	10.554	8.89e-05	0.000470472	Enriched	Actinobacteria	Actinobacteria	Corynebacteriales	Corynebacteriaceae	Corynebacterium_1	0.058	0.016
OTU_111	3.823	12.772	1.65e-08	6.94e-07	Enriched	Proteobacteria	Gammaproteobacteria	Cellvibrionales	Cellvibrionaceae	Cellvibrio	0.22	0.015
OTU_422	3.177	12.418	4.81e-07	7.15e-06	Enriched	Actinobacteria	Actinobacteria	Streptomycetales	Streptomycetaceae	Streptomyces	0.136	0.015
OTU_5430	2.23	11.484	0.00240615	0.00679415	Enriched	Actinobacteria	Thermoleophilia	Solirubrobacterales	67-14	unclassified_67-14	0.071	0.015
OTU_421	1.857	12.542	5.85e-05	0.000323381	Enriched	Patescibacteria	Saccharimonadia	Saccharimonadales	metagenome	metagenome	0.056	0.015
OTU_668	1.694	11.378	0.00105398	0.00352388	Enriched	Actinobacteria	Actinobacteria	Micromonosporales	Micromonosporaceae	Actinoplanes	0.05	0.015
OTU_3048	0.42	10.999	0.000823827	0.00284022	Enriched	Proteobacteria	Alphaproteobacteria	Rhizobiales	Amb-16S-1323	unclassified_Amb-16S-1323	0.02	0.015
OTU_177	2.309	11.133	0.000104215	0.000511411	Enriched	Proteobacteria	Alphaproteobacteria	Sphingomonadales	Sphingomonadaceae	Qipengyuania	0.069	0.014
OTU_2953	2.173	12.133	0.0485426	0.0810375	Enriched	Actinobacteria	Actinobacteria	Propionibacteriales	Nocardioidaceae	Nocardioides	0.062	0.014
OTU_309	1.485	11.36	0.000428145	0.00162829	Enriched	Proteobacteria	Alphaproteobacteria	Sphingomonadales	Sphingomonadaceae	Ellin6055	0.041	0.014
OTU_55	4.96	13.956	2.13e-07	4.2e-06	Enriched	Proteobacteria	Gammaproteobacteria	Betaproteobacteriales	Nitrosomonadaceae	MND1	0.404	0.013
OTU_404	1.548	10.042	0.0402067	0.0681498	Enriched	Actinobacteria	MB-A2-108	unclassified_MB-A2-108	unclassified_MB-A2-108	unclassified_MB-A2-108	0.039	0.013
OTU_53	5.531	14.698	4.99e-08	1.43e-06	Enriched	Actinobacteria	Actinobacteria	Micrococcales	Promicromonosporaceae	Cellulosimicrobium	0.559	0.012
OTU_470	3.158	13.754	0.000104205	0.000511411	Enriched	Proteobacteria	Alphaproteobacteria	Caulobacterales	Caulobacteraceae	Brevundimonas	0.104	0.012
OTU_623	2.523	12.016	1.56e-05	0.00010987	Enriched	Proteobacteria	Gammaproteobacteria	Betaproteobacteriales	Neisseriaceae	Neisseria	0.068	0.012
OTU_4648	1.451	10.807	0.00129094	0.00412356	Enriched	Proteobacteria	Gammaproteobacteria	Betaproteobacteriales	Burkholderiaceae	Comamonas	0.034	0.012
OTU_412	0.517	10.312	0.0247705	0.0463067	Enriched	Bacteroidetes	Bacteroidia	Chitinophagales	Chitinophagaceae	Niabella	0.017	0.012
OTU_198	4.86	15.055	2.14e-07	4.2e-06	Enriched	Proteobacteria	Gammaproteobacteria	Betaproteobacteriales	Burkholderiaceae	Burkholderia-Caballeronia-Paraburkholderia	0.308	0.011
OTU_336	2.329	11.576	0.00354142	0.00966348	Enriched	Actinobacteria	Acidimicrobiia	Microtrichales	Iamiaceae	Iamia	0.057	0.011
OTU_389	2.118	11.468	0.000495105	0.00185398	Enriched	Actinobacteria	Actinobacteria	Corynebacteriales	Corynebacteriaceae	Lawsonella	0.048	0.011
OTU_182	1.446	9.963	0.00309173	0.00853207	Enriched	Proteobacteria	Deltaproteobacteria	Myxococcales	Polyangiaceae	Pajaroellobacter	0.031	0.011
OTU_406	0.312	10.767	0.0124182	0.0259227	Enriched	Proteobacteria	Deltaproteobacteria	Myxococcales	Archangiaceae	Stigmatella	0.014	0.011
OTU_152	4.027	13.683	3.56e-07	6.19e-06	Enriched	Bacteroidetes	Bacteroidia	Chitinophagales	Chitinophagaceae	Niastella	0.169	0.01
OTU_315	2.911	11.563	2.94e-05	0.000186116	Enriched	Actinobacteria	Thermoleophilia	Gaiellales	Gaiellaceae	Gaiella	0.073	0.01
OTU_295	1.97	10.717	0.000230059	0.000978957	Enriched	Proteobacteria	Gammaproteobacteria	Pseudomonadales	Moraxellaceae	Permianibacter	0.041	0.01
OTU_106	1.689	10.139	0.000178103	0.000811804	Enriched	Proteobacteria	Alphaproteobacteria	Reyranellales	Reyranellaceae	unclassified_Reyranellaceae	0.033	0.01
OTU_138	1.619	10.393	0.0156324	0.0319206	Enriched	Actinobacteria	Acidimicrobiia	Microtrichales	Microtrichaceae	Sva0996_marine_group	0.03	0.01
OTU_1577	1.265	9.911	0.0202698	0.0390941	Enriched	Firmicutes	Bacilli	Bacillales	Bacillaceae	Bacillus	0.024	0.01
OTU_86	5.207	16.216	0.000865006	0.00295106	Enriched	Actinobacteria	Actinobacteria	Pseudonocardiales	Pseudonocardiaceae	Saccharothrix	0.323	0.009
OTU_120	4.737	15.82	0.0105694	0.0231766	Enriched	Proteobacteria	Gammaproteobacteria	Betaproteobacteriales	Burkholderiaceae	Delftia	0.237	0.009
OTU_252	2.08	10.484	0.000920152	0.00311063	Enriched	Actinobacteria	Thermoleophilia	Solirubrobacterales	Solirubrobacteraceae	Solirubrobacter	0.04	0.009
OTU_178	1.839	10.49	0.00210562	0.00631168	Enriched	Proteobacteria	Gammaproteobacteria	Xanthomonadales	Xanthomonadaceae	Arenimonas	0.032	0.009
OTU_4901	1.623	10.539	0.0244351	0.0459002	Enriched	Nitrospirae	Nitrospira	Nitrospirales	Nitrospiraceae	Nitrospira	0.029	0.009
OTU_266	1.739	9.92	0.0132875	0.0274083	Enriched	Gemmatimonadetes	Gemmatimonadetes	Gemmatimonadales	Gemmatimonadaceae	unclassified_Gemmatimonadaceae	0.029	0.009
OTU_4959	1.263	9.372	0.0366046	0.0631489	Enriched	Actinobacteria	Actinobacteria	Corynebacteriales	Mycobacteriaceae	Mycobacterium	0.021	0.009
OTU_131	5.387	15.858	1.47e-06	1.6e-05	Enriched	Actinobacteria	Actinobacteria	Pseudonocardiales	Pseudonocardiaceae	Pseudonocardia	0.359	0.008
OTU_99	3.746	11.871	1.03e-05	8.17e-05	Enriched	Gemmatimonadetes	Gemmatimonadetes	Gemmatimonadales	Gemmatimonadaceae	unclassified_Gemmatimonadaceae	0.103	0.008
OTU_38	3.613	11.886	3.93e-08	1.23e-06	Enriched	Proteobacteria	Gammaproteobacteria	Xanthomonadales	Xanthomonadaceae	Arenimonas	0.098	0.008
OTU_247	2.235	10.642	0.000128786	0.000602819	Enriched	Bacteroidetes	Bacteroidia	Cytophagales	Microscillaceae	unclassified_Microscillaceae	0.037	0.008
OTU_1033	4.757	13.218	1.4e-08	6.32e-07	Enriched	Actinobacteria	Actinobacteria	Streptomycetales	Streptomycetaceae	Streptomyces	0.195	0.007
OTU_41	4.436	12.227	2.67e-07	5e-06	Enriched	Proteobacteria	Gammaproteobacteria	Betaproteobacteriales	TRA3-20	unclassified_TRA3-20	0.146	0.007
OTU_385	3.162	11.372	6.72e-07	9.08e-06	Enriched	Proteobacteria	Deltaproteobacteria	Myxococcales	Polyangiaceae	unclassified_Polyangiaceae	0.06	0.007
OTU_71	2.591	11.418	0.00440151	0.0107997	Enriched	Proteobacteria	Gammaproteobacteria	Betaproteobacteriales	SC-I-84	beta_proteobacterium_WWH154	0.044	0.007
OTU_874	2.636	11.14	0.000431247	0.00163498	Enriched	Proteobacteria	Gammaproteobacteria	Betaproteobacteriales	Nitrosomonadaceae	MND1	0.043	0.007
OTU_151	2.426	10.887	9.37e-05	0.00048696	Enriched	Proteobacteria	Gammaproteobacteria	Xanthomonadales	Xanthomonadaceae	Lysobacter	0.038	0.007
OTU_4645	2.145	9.591	2.81e-05	0.000179347	Enriched	Firmicutes	Bacilli	Bacillales	Bacillaceae	Bacillus	0.03	0.007
OTU_329	1.82	9.907	0.0226584	0.0433574	Enriched	Actinobacteria	Acidimicrobiia	Microtrichales	unclassified_Microtrichales	unclassified_Microtrichales	0.024	0.007
OTU_554	4.718	13.272	4.1e-08	1.25e-06	Enriched	Bacteroidetes	Bacteroidia	Flavobacteriales	Flavobacteriaceae	Flavobacterium	0.163	0.006
OTU_60	4.789	12.63	4.5e-07	6.84e-06	Enriched	Proteobacteria	Gammaproteobacteria	Betaproteobacteriales	Nitrosomonadaceae	Ellin6067	0.16	0.006
OTU_157	4.741	13.431	9.35e-07	1.19e-05	Enriched	Patescibacteria	Saccharimonadia	Saccharimonadales	unclassified_Saccharimonadales	unclassified_Saccharimonadales	0.151	0.006
OTU_5788	3.691	12.169	1.75e-05	0.000121296	Enriched	Proteobacteria	Alphaproteobacteria	Rhizobiales	Rhizobiaceae	Bartonella	0.079	0.006
OTU_54	3.306	11.075	2.7e-05	0.000173165	Enriched	Proteobacteria	Gammaproteobacteria	PLTA13	unclassified_PLTA13	unclassified_PLTA13	0.06	0.006
OTU_553	2.973	10.795	0.000108289	0.000525049	Enriched	Chloroflexi	KD4-96	unclassified_KD4-96	unclassified_KD4-96	unclassified_KD4-96	0.05	0.006
OTU_5323	1.718	10.338	0.0277176	0.0511871	Enriched	Actinobacteria	Thermoleophilia	Solirubrobacterales	Solirubrobacteraceae	Solirubrobacter	0.02	0.006
OTU_5334	1.482	9.694	0.0124487	0.0259418	Enriched	Actinobacteria	Actinobacteria	Micromonosporales	Micromonosporaceae	unclassified_Micromonosporaceae	0.017	0.006
OTU_203	1.3	9.286	0.0230864	0.0438317	Enriched	Bacteroidetes	Bacteroidia	Sphingobacteriales	env.OPS_17	metagenome	0.015	0.006
OTU_1081	0.963	9.353	0.0271888	0.0503178	Enriched	Actinobacteria	Acidimicrobiia	Microtrichales	Ilumatobacteraceae	Ilumatobacter	0.011	0.006
OTU_3314	5.818	13.559	3.32e-09	2.13e-07	Enriched	Proteobacteria	Alphaproteobacteria	Rhizobiales	Devosiaceae	Devosia	0.31	0.005
OTU_431	4.787	12.484	3.84e-07	6.5e-06	Enriched	Proteobacteria	Gammaproteobacteria	Xanthomonadales	Xanthomonadaceae	Arenimonas	0.154	0.005
OTU_249	4.994	14.185	1.59e-05	0.000111243	Enriched	Actinobacteria	Actinobacteria	Micrococcales	Intrasporangiaceae	Aquipuribacter	0.147	0.005
OTU_2680	3.706	11.156	0.000101521	0.000504292	Enriched	unclassified	unclassified	unclassified	unclassified	unclassified	0.067	0.005
OTU_908	3.568	11.524	1.03e-06	1.21e-05	Enriched	Actinobacteria	Actinobacteria	Streptomycetales	Streptomycetaceae	Streptomyces	0.062	0.005
OTU_73	3.493	10.907	0.000846342	0.0029014	Enriched	Gemmatimonadetes	Gemmatimonadetes	Gemmatimonadales	Gemmatimonadaceae	unclassified_Gemmatimonadaceae	0.053	0.005
OTU_356	2.923	10.519	8.53e-06	6.92e-05	Enriched	Proteobacteria	Alphaproteobacteria	Parvibaculales	Parvibaculaceae	Parvibaculum	0.038	0.005
OTU_578	2.757	11.331	0.000303965	0.00124975	Enriched	unclassified	unclassified	unclassified	unclassified	unclassified	0.036	0.005
OTU_4832	2.286	9.957	0.0177051	0.0354393	Enriched	Actinobacteria	Thermoleophilia	Solirubrobacterales	Solirubrobacteraceae	Solirubrobacter	0.027	0.005
OTU_572	2.327	9.806	8.65e-05	0.000461493	Enriched	Bacteroidetes	Bacteroidia	Cytophagales	Microscillaceae	unclassified_Microscillaceae	0.026	0.005
OTU_239	2.379	10.291	0.0281582	0.0518434	Enriched	Actinobacteria	Acidimicrobiia	IMCC26256	unclassified_IMCC26256	unclassified_IMCC26256	0.025	0.005
OTU_1641	1.955	9.247	0.00244202	0.0068636	Enriched	Bacteroidetes	Bacteroidia	Cytophagales	Microscillaceae	Ohtaekwangia	0.019	0.005
OTU_299	1.829	9.161	0.00286404	0.00795784	Enriched	Bacteroidetes	Bacteroidia	Chitinophagales	37-13	unclassified_37-13	0.017	0.005
OTU_162	1.416	9.6	0.025677	0.0479278	Enriched	Proteobacteria	Gammaproteobacteria	Betaproteobacteriales	Burkholderiaceae	unclassified_Burkholderiaceae	0.015	0.005
OTU_331	1.362	9.232	0.0353028	0.0614642	Enriched	Bacteroidetes	Bacteroidia	Sphingobacteriales	env.OPS_17	unclassified_env.OPS_17	0.012	0.005
OTU_30	8.767	17.085	3.51e-09	2.14e-07	Enriched	Actinobacteria	Actinobacteria	Micrococcales	Promicromonosporaceae	Promicromonospora	1.572	0.004
OTU_62	6.525	14.592	1.47e-08	6.39e-07	Enriched	Bacteroidetes	Bacteroidia	Flavobacteriales	Flavobacteriaceae	Flavobacterium	0.393	0.004
OTU_557	3.385	11.255	0.000121998	0.000579968	Enriched	Proteobacteria	Alphaproteobacteria	Rhizobiales	Rhizobiaceae	Allorhizobium-Neorhizobium-Pararhizobium-Rhizobium	0.044	0.004
OTU_945	3.16	11.089	4.88e-06	4.44e-05	Enriched	Proteobacteria	Gammaproteobacteria	Pasteurellales	Pasteurellaceae	Aggregatibacter	0.034	0.004
OTU_259	2.751	10.185	0.00060498	0.00220437	Enriched	Bacteroidetes	Bacteroidia	Chitinophagales	Chitinophagaceae	unclassified_Chitinophagaceae	0.03	0.004
OTU_413	2.881	10.38	4.06e-06	3.77e-05	Enriched	Proteobacteria	Alphaproteobacteria	Rhizobiales	D05-2	metagenome	0.028	0.004
OTU_250	2.473	9.963	0.000315876	0.00129435	Enriched	Proteobacteria	Alphaproteobacteria	Caulobacterales	Hyphomonadaceae	SWB02	0.025	0.004
OTU_330	2.475	9.46	0.000907932	0.00308646	Enriched	Actinobacteria	Thermoleophilia	Solirubrobacterales	Solirubrobacteraceae	Solirubrobacter	0.023	0.004
OTU_105	2.363	9.755	0.00153159	0.00477934	Enriched	Proteobacteria	Gammaproteobacteria	Betaproteobacteriales	A21b	unclassified_A21b	0.02	0.004
OTU_161	2.245	9.694	0.00553995	0.0132981	Enriched	Proteobacteria	Alphaproteobacteria	Caulobacterales	Hyphomonadaceae	Hirschia	0.02	0.004
OTU_5811	2.34	9.015	4.37e-06	4e-05	Enriched	Proteobacteria	Alphaproteobacteria	Sphingomonadales	Sphingomonadaceae	unclassified_Sphingomonadaceae	0.019	0.004
OTU_5233	2.149	10.312	0.0114876	0.0245625	Enriched	Proteobacteria	Deltaproteobacteria	Bdellovibrionales	Bacteriovoracaceae	Peredibacter	0.019	0.004
OTU_359	2.224	10.378	0.0382137	0.0654094	Enriched	Bacteroidetes	Bacteroidia	Chitinophagales	Chitinophagaceae	Lacibacter	0.019	0.004
OTU_1102	2.066	10.654	0.00144868	0.00455747	Enriched	Proteobacteria	Alphaproteobacteria	Rhizobiales	Beijerinckiaceae	Methylobacterium	0.018	0.004
OTU_430	2.118	9.372	0.0098277	0.0216281	Enriched	Actinobacteria	Thermoleophilia	Gaiellales	unclassified_Gaiellales	unclassified_Gaiellales	0.018	0.004
OTU_171	1.702	9.369	0.0219644	0.0420955	Enriched	Verrucomicrobia	Verrucomicrobiae	Pedosphaerales	Pedosphaeraceae	unclassified_Pedosphaeraceae	0.015	0.004
OTU_1093	1.661	9.214	0.00258833	0.00722476	Enriched	Proteobacteria	Gammaproteobacteria	Betaproteobacteriales	Burkholderiaceae	Lautropia	0.014	0.004
OTU_4333	1.797	9.419	0.0335672	0.0586944	Enriched	Proteobacteria	Gammaproteobacteria	Betaproteobacteriales	Burkholderiaceae	Limnobacter	0.013	0.004
OTU_428	1.472	9.614	0.00156193	0.00486155	Enriched	Proteobacteria	Deltaproteobacteria	Myxococcales	BIrii41	unclassified_BIrii41	0.012	0.004
OTU_566	1.723	9.116	0.0171658	0.0345874	Enriched	Proteobacteria	Deltaproteobacteria	Bdellovibrionales	Bacteriovoracaceae	Peredibacter	0.012	0.004
OTU_1957	6.007	14.505	2.05e-06	2.12e-05	Enriched	Proteobacteria	Gammaproteobacteria	Betaproteobacteriales	Burkholderiaceae	Massilia	0.195	0.003
OTU_219	4.657	11.229	2.09e-05	0.000140698	Enriched	Proteobacteria	Deltaproteobacteria	Myxococcales	bacteriap25	unclassified_bacteriap25	0.08	0.003
OTU_56	4.601	11.229	1.67e-06	1.75e-05	Enriched	Verrucomicrobia	Verrucomicrobiae	Pedosphaerales	Pedosphaeraceae	unclassified_Pedosphaeraceae	0.071	0.003
OTU_127	4.421	10.907	5.48e-07	7.84e-06	Enriched	Gemmatimonadetes	Gemmatimonadetes	Gemmatimonadales	Gemmatimonadaceae	unclassified_Gemmatimonadaceae	0.066	0.003
OTU_6051	4.512	11.563	2.08e-05	0.000140532	Enriched	Proteobacteria	Gammaproteobacteria	Betaproteobacteriales	Nitrosomonadaceae	MND1	0.063	0.003
OTU_199	4.28	11.168	1.17e-08	5.92e-07	Enriched	Bacteroidetes	Bacteroidia	Cytophagales	Microscillaceae	Ohtaekwangia	0.057	0.003
OTU_47	3.84	11.109	0.000368028	0.00143554	Enriched	Gemmatimonadetes	Gemmatimonadetes	Gemmatimonadales	Gemmatimonadaceae	unclassified_Gemmatimonadaceae	0.05	0.003
OTU_419	4.101	11.14	5.85e-05	0.000323381	Enriched	Proteobacteria	Gammaproteobacteria	Betaproteobacteriales	Nitrosomonadaceae	Ellin6067	0.049	0.003
OTU_267	3.502	10.911	1.2e-05	8.8e-05	Enriched	Bacteroidetes	Bacteroidia	Flavobacteriales	Flavobacteriaceae	Flavobacterium	0.04	0.003
OTU_337	3.194	10.548	0.000619602	0.00225091	Enriched	Proteobacteria	Alphaproteobacteria	Sphingomonadales	Sphingomonadaceae	Altererythrobacter	0.03	0.003
OTU_2725	3.231	10.338	2.72e-07	5.01e-06	Enriched	Proteobacteria	Alphaproteobacteria	Caulobacterales	Caulobacteraceae	Phenylobacterium	0.027	0.003
OTU_4379	3.067	10.34	0.00144925	0.00455747	Enriched	Proteobacteria	Gammaproteobacteria	Betaproteobacteriales	SC-I-84	metagenome	0.026	0.003
OTU_3698	2.76	10.291	0.000393773	0.00151653	Enriched	Actinobacteria	Actinobacteria	Corynebacteriales	Nocardiaceae	Rhodococcus	0.022	0.003
OTU_285	2.89	9.818	0.000413165	0.00158304	Enriched	Proteobacteria	Gammaproteobacteria	Betaproteobacteriales	Chromobacteriaceae	Vogesella	0.02	0.003
OTU_4473	2.736	9.63	0.0053425	0.0128495	Enriched	Bacteroidetes	Bacteroidia	Cytophagales	Microscillaceae	Ohtaekwangia	0.017	0.003
OTU_276	2.65	9.495	0.000681368	0.00237551	Enriched	Proteobacteria	Deltaproteobacteria	Myxococcales	Sandaracinaceae	unclassified_Sandaracinaceae	0.017	0.003
OTU_1223	2.493	10.053	0.000217252	0.000934261	Enriched	Proteobacteria	Deltaproteobacteria	Oligoflexales	0319-6G20	metagenome	0.015	0.003
OTU_588	2.232	9.602	0.00410009	0.010225	Enriched	Chloroflexi	TK10	unclassified_TK10	unclassified_TK10	unclassified_TK10	0.014	0.003
OTU_2624	1.66	9.484	0.0293541	0.0539637	Enriched	Proteobacteria	Deltaproteobacteria	Myxococcales	Phaselicystidaceae	Phaselicystis	0.008	0.003
OTU_705	1.302	8.378	0.0497354	0.0829151	Enriched	Proteobacteria	Alphaproteobacteria	Sphingomonadales	Sphingomonadaceae	Ellin6055	0.008	0.003
OTU_1643	1.269	8.933	0.0272055	0.0503178	Enriched	Proteobacteria	Gammaproteobacteria	Gammaproteobacteria_Incertae_Sedis	norank_Gammaproteobacteria_Incertae_Sedis	Acidibacter	0.008	0.003
OTU_324	5.705	11.548	2.44e-07	4.7e-06	Enriched	Planctomycetes	Planctomycetacia	Pirellulales	Pirellulaceae	Pirellula	0.085	0.002
OTU_27	5.504	11.492	5.13e-07	7.44e-06	Enriched	Gemmatimonadetes	S0134_terrestrial_group	unclassified_S0134_terrestrial_group	unclassified_S0134_terrestrial_group	unclassified_S0134_terrestrial_group	0.083	0.002
OTU_192	5.586	11.312	6.13e-09	3.24e-07	Enriched	Proteobacteria	Gammaproteobacteria	Cellvibrionales	Cellvibrionaceae	Cellvibrio	0.083	0.002
OTU_50	4.866	11.833	2.22e-06	2.23e-05	Enriched	Nitrospirae	Nitrospira	Nitrospirales	Nitrospiraceae	Nitrospira	0.064	0.002
OTU_85	4.511	11.109	4.55e-05	0.000272678	Enriched	Verrucomicrobia	Verrucomicrobiae	Pedosphaerales	Pedosphaeraceae	unclassified_Pedosphaeraceae	0.054	0.002
OTU_223	4.56	10.109	3.54e-08	1.16e-06	Enriched	Proteobacteria	Gammaproteobacteria	211ds20	unclassified_211ds20	unclassified_211ds20	0.041	0.002
OTU_66	3.911	10.438	8.53e-06	6.92e-05	Enriched	Gemmatimonadetes	Gemmatimonadetes	Gemmatimonadales	Gemmatimonadaceae	unclassified_Gemmatimonadaceae	0.03	0.002
OTU_140	3.46	9.975	0.000486532	0.00183315	Enriched	Patescibacteria	Saccharimonadia	Saccharimonadales	unclassified_Saccharimonadales	unclassified_Saccharimonadales	0.025	0.002
OTU_2528	3.825	9.954	1.38e-05	9.92e-05	Enriched	Bacteroidetes	Bacteroidia	Cytophagales	Microscillaceae	Chryseolinea	0.025	0.002
OTU_2902	3.499	10.657	0.00691978	0.0157703	Enriched	Actinobacteria	Acidimicrobiia	Microtrichales	unclassified_Microtrichales	unclassified_Microtrichales	0.023	0.002
OTU_1080	3.75	10.104	0.000169781	0.00077678	Enriched	Proteobacteria	Alphaproteobacteria	Rhizobiales	Kaistiaceae	Kaistia	0.023	0.002
OTU_1128	3.544	10.963	0.000200016	0.000866263	Enriched	Proteobacteria	Alphaproteobacteria	Rhizobiales	Rhodomicrobiaceae	Rhodomicrobium	0.019	0.002
OTU_195	3.42	9.963	0.00144866	0.00455747	Enriched	Actinobacteria	Acidimicrobiia	Microtrichales	Microtrichaceae	Sva0996_marine_group	0.018	0.002
OTU_2049	2.896	9.168	0.000127261	0.000600298	Enriched	Firmicutes	Bacilli	Bacillales	Bacillaceae	Bacillus	0.017	0.002
OTU_225	3.13	9.957	0.00166837	0.00516642	Enriched	Actinobacteria	Acidimicrobiia	IMCC26256	unclassified_IMCC26256	unclassified_IMCC26256	0.017	0.002
OTU_1152	2.996	9.806	0.000273219	0.00113837	Enriched	Firmicutes	Bacilli	Bacillales	Paenibacillaceae	Paenibacillus	0.017	0.002
OTU_1090	3.185	10.82	0.011932	0.0250602	Enriched	Proteobacteria	Alphaproteobacteria	Rhizobiales	unclassified_Rhizobiales	unclassified_Rhizobiales	0.016	0.002
OTU_109	2.831	9.484	0.00330111	0.00904831	Enriched	Bacteroidetes	Bacteroidia	Cytophagales	Microscillaceae	unclassified_Microscillaceae	0.015	0.002
OTU_325	3.007	9.492	0.00522824	0.0127001	Enriched	Chloroflexi	Anaerolineae	Ardenticatenales	unclassified_Ardenticatenales	unclassified_Ardenticatenales	0.015	0.002
OTU_1360	2.982	11.081	0.0117482	0.0248222	Enriched	Actinobacteria	Actinobacteria	Micromonosporales	Micromonosporaceae	Phytohabitans	0.014	0.002
OTU_611	2.404	9.378	0.00220594	0.00631168	Enriched	Actinobacteria	Acidimicrobiia	unclassified_Acidimicrobiia	unclassified_Acidimicrobiia	unclassified_Acidimicrobiia	0.013	0.002
OTU_320	2.403	9.069	0.0112501	0.0244927	Enriched	Verrucomicrobia	Verrucomicrobiae	Pedosphaerales	Pedosphaeraceae	unclassified_Pedosphaeraceae	0.013	0.002
OTU_363	2.77	9.045	0.000865675	0.00295106	Enriched	Actinobacteria	Thermoleophilia	Gaiellales	unclassified_Gaiellales	unclassified_Gaiellales	0.012	0.002
OTU_592	2.324	8.964	0.0171658	0.0345874	Enriched	Bacteroidetes	Bacteroidia	Cytophagales	Microscillaceae	unclassified_Microscillaceae	0.012	0.002
OTU_432	2.517	9.484	0.0053425	0.0128495	Enriched	Chloroflexi	Chloroflexia	Chloroflexales	Roseiflexaceae	unclassified_Roseiflexaceae	0.01	0.002
OTU_187	2.536	9.045	0.0182206	0.0364114	Enriched	Acidobacteria	Acidobacteriia	Solibacterales	Solibacteraceae	Candidatus_Solibacter	0.01	0.002
OTU_377	2.346	8.63	0.00917692	0.0202324	Enriched	Actinobacteria	0319-7L14	unclassified_0319-7L14	unclassified_0319-7L14	unclassified_0319-7L14	0.01	0.002
OTU_2990	2.335	9.07	0.00434987	0.0107162	Enriched	Actinobacteria	Actinobacteria	Micrococcales	Cellulomonadaceae	Actinotalea	0.01	0.002
OTU_1156	1.958	9.378	0.00429037	0.010591	Enriched	Spirochaetes	Leptospirae	Leptospirales	Leptospiraceae	Turneriella	0.008	0.002
OTU_742	1.965	9.069	0.00828451	0.0185336	Enriched	Bacteroidetes	Bacteroidia	Bacteroidetes_VC2.1_Bac22	metagenome	metagenome	0.008	0.002
OTU_4067	1.63	9.015	0.0359772	0.062549	Enriched	Actinobacteria	Thermoleophilia	Solirubrobacterales	67-14	unclassified_67-14	0.007	0.002
OTU_123	8.319	14.692	8.46e-10	9.36e-08	Enriched	Actinobacteria	Actinobacteria	Propionibacteriales	Nocardioidaceae	Kribbella	0.361	0.001
OTU_1843	7.827	12.215	2.21e-09	1.58e-07	Enriched	Bacteroidetes	Bacteroidia	Flavobacteriales	Flavobacteriaceae	Flavobacterium	0.145	0.001
OTU_72	6.698	12.405	1.9e-07	3.92e-06	Enriched	Proteobacteria	Gammaproteobacteria	CCD24	metagenome	metagenome	0.143	0.001
OTU_52	6.862	12.272	3.66e-08	1.17e-06	Enriched	Acidobacteria	Holophagae	Holophagae_Subgroup_7	unclassified_Holophagae_Subgroup_7	unclassified_Holophagae_Subgroup_7	0.126	0.001
OTU_2171	7.593	12.849	6.38e-10	9.36e-08	Enriched	unclassified	unclassified	unclassified	unclassified	unclassified	0.12	0.001
OTU_274	7.504	12.366	1.99e-08	7.83e-07	Enriched	Actinobacteria	Actinobacteria	Pseudonocardiales	Pseudonocardiaceae	Amycolatopsis	0.117	0.001
OTU_394	6.191	12.482	8.18e-10	9.36e-08	Enriched	Bacteroidetes	Bacteroidia	Flavobacteriales	Flavobacteriaceae	Flavobacterium	0.099	0.001
OTU_1803	5.793	11.755	4.94e-07	7.24e-06	Enriched	Proteobacteria	Gammaproteobacteria	Betaproteobacteriales	Nitrosomonadaceae	MND1	0.075	0.001
OTU_5079	5.794	11.196	1.38e-09	1.4e-07	Enriched	Proteobacteria	Alphaproteobacteria	Caulobacterales	Caulobacteraceae	Phenylobacterium	0.065	0.001
OTU_213	5.196	10.978	1.42e-06	1.55e-05	Enriched	Bacteroidetes	Bacteroidia	Chitinophagales	Saprospiraceae	unclassified_Saprospiraceae	0.057	0.001
OTU_344	5.968	12.83	4.15e-05	0.000254898	Enriched	Actinobacteria	Actinobacteria	Streptosporangiales	Streptosporangiaceae	Nonomuraea	0.056	0.001
OTU_1597	5.521	12.569	4.21e-05	0.000256137	Enriched	Actinobacteria	Actinobacteria	Pseudonocardiales	Pseudonocardiaceae	Pseudonocardia	0.055	0.001
OTU_68	5.53	11.254	1.16e-06	1.32e-05	Enriched	Proteobacteria	Gammaproteobacteria	Betaproteobacteriales	Nitrosomonadaceae	oc32	0.052	0.001
OTU_94	6.075	11.243	1.04e-06	1.21e-05	Enriched	Gemmatimonadetes	Gemmatimonadetes	Gemmatimonadales	Gemmatimonadaceae	unclassified_Gemmatimonadaceae	0.046	0.001
OTU_65	5.049	10.749	2.08e-05	0.000140532	Enriched	Gemmatimonadetes	Gemmatimonadetes	Gemmatimonadales	Gemmatimonadaceae	unclassified_Gemmatimonadaceae	0.039	0.001
OTU_144	5.46	10.694	1.57e-06	1.67e-05	Enriched	Proteobacteria	Gammaproteobacteria	Betaproteobacteriales	TRA3-20	metagenome	0.038	0.001
OTU_181	4.947	10.268	6.7e-07	9.08e-06	Enriched	Gemmatimonadetes	BD2-11_terrestrial_group	unclassified_BD2-11_terrestrial_group	unclassified_BD2-11_terrestrial_group	unclassified_BD2-11_terrestrial_group	0.035	0.001
OTU_608	5.427	11.156	1.2e-05	8.8e-05	Enriched	Actinobacteria	Actinobacteria	Propionibacteriales	Propionibacteriaceae	Haloactinopolyspora	0.033	0.001
OTU_183	4.773	10.161	2.01e-07	4.08e-06	Enriched	Proteobacteria	Alphaproteobacteria	Micropepsales	Micropepsaceae	unclassified_Micropepsaceae	0.032	0.001
OTU_372	5.023	9.957	5.9e-07	8.26e-06	Enriched	Proteobacteria	Deltaproteobacteria	Myxococcales	Haliangiaceae	Haliangium	0.031	0.001
OTU_1334	5.376	10.749	5.87e-06	5.06e-05	Enriched	Fusobacteria	Fusobacteriia	Fusobacteriales	Fusobacteriaceae	Fusobacterium	0.029	0.001
OTU_845	4.744	10.032	4.34e-06	4e-05	Enriched	Actinobacteria	Actinobacteria	Propionibacteriales	Nocardioidaceae	Nocardioides	0.029	0.001
OTU_4479	4.759	10.419	8.5e-05	0.000455834	Enriched	Proteobacteria	Alphaproteobacteria	Sphingomonadales	Sphingomonadaceae	Altererythrobacter	0.029	0.001
OTU_275	5.276	9.806	5.64e-07	7.98e-06	Enriched	Gemmatimonadetes	S0134_terrestrial_group	unclassified_S0134_terrestrial_group	unclassified_S0134_terrestrial_group	unclassified_S0134_terrestrial_group	0.028	0.001
OTU_101	5.539	10.045	7e-07	9.35e-06	Enriched	Gemmatimonadetes	Gemmatimonadetes	Gemmatimonadales	Gemmatimonadaceae	unclassified_Gemmatimonadaceae	0.028	0.001
OTU_1119	4.996	10.504	5.32e-06	4.65e-05	Enriched	Firmicutes	Bacilli	Bacillales	Bacillales_Family_XI	Gemella	0.026	0.001
OTU_679	4.607	11.298	1.12e-06	1.28e-05	Enriched	Proteobacteria	Deltaproteobacteria	Myxococcales	Haliangiaceae	Haliangium	0.026	0.001
OTU_426	4.133	11.74	0.00106472	0.00355004	Enriched	Actinobacteria	Actinobacteria	Streptosporangiales	Streptosporangiaceae	Planomonospora	0.025	0.001
OTU_168	4.242	10.393	8.69e-05	0.000461942	Enriched	Proteobacteria	Deltaproteobacteria	Desulfarculales	Desulfarculaceae	unclassified_Desulfarculaceae	0.024	0.001
OTU_471	5.08	10.548	1.2e-05	8.8e-05	Enriched	Patescibacteria	Saccharimonadia	Saccharimonadales	unclassified_Saccharimonadales	unclassified_Saccharimonadales	0.023	0.001
OTU_1768	4.703	11.312	0.00260937	0.00726683	Enriched	Actinobacteria	Actinobacteria	Micrococcales	Micrococcaceae	Arthrobacter	0.023	0.001
OTU_287	4.103	9.794	0.000121898	0.000579968	Enriched	Proteobacteria	Gammaproteobacteria	Betaproteobacteriales	TRA3-20	bacterium_TG161	0.022	0.001
OTU_103	4.047	10.196	2.42e-05	0.00015587	Enriched	Bacteroidetes	Bacteroidia	Cytophagales	Microscillaceae	Chryseolinea	0.022	0.001
OTU_4693	4.35	11.285	1.52e-05	0.000107861	Enriched	Chlamydiae	Chlamydiae	Chlamydiales	Parachlamydiaceae	Candidatus_Metachlamydia	0.021	0.001
OTU_4894	4.086	10.191	2.65e-06	2.58e-05	Enriched	Firmicutes	Bacilli	Bacillales	Paenibacillaceae	Paenibacillus	0.021	0.001
OTU_133	4.691	9.984	1.52e-05	0.000107861	Enriched	Proteobacteria	Gammaproteobacteria	Betaproteobacteriales	Nitrosomonadaceae	oc32	0.021	0.001
OTU_230	4.614	9.934	1e-05	8.08e-05	Enriched	Proteobacteria	Gammaproteobacteria	Betaproteobacteriales	Nitrosomonadaceae	Nitrosospira	0.021	0.001
OTU_667	4.693	10.302	1.1e-05	8.57e-05	Enriched	Proteobacteria	Gammaproteobacteria	Betaproteobacteriales	Chitinimonadaceae	Chitinimonas	0.019	0.001
OTU_2493	4.471	9.286	9.51e-05	0.00048696	Enriched	Proteobacteria	Deltaproteobacteria	Myxococcales	P3OB-42	unclassified_P3OB-42	0.018	0.001
OTU_1027	3.878	9.378	3.68e-05	0.000228247	Enriched	Planctomycetes	Planctomycetacia	Pirellulales	Pirellulaceae	Pirellula	0.017	0.001
OTU_405	3.927	9.44	0.000225868	0.000964495	Enriched	Proteobacteria	Deltaproteobacteria	Myxococcales	Sandaracinaceae	unclassified_Sandaracinaceae	0.017	0.001
OTU_70	3.633	10.492	0.00174355	0.0053719	Enriched	Acidobacteria	Acidobacteria_Subgroup_22	unclassified_Acidobacteria_Subgroup_22	unclassified_Acidobacteria_Subgroup_22	unclassified_Acidobacteria_Subgroup_22	0.016	0.001
OTU_201	3.349	9.782	2.23e-05	0.00014809	Enriched	Proteobacteria	Deltaproteobacteria	Myxococcales	BIrii41	unclassified_BIrii41	0.015	0.001
OTU_155	4.329	9.372	0.0192248	0.037779	Enriched	Proteobacteria	Gammaproteobacteria	Betaproteobacteriales	TRA3-20	metagenome	0.015	0.001
OTU_100	4.513	9.46	0.000631124	0.00228595	Enriched	Bacteroidetes	Bacteroidia	Chitinophagales	Saprospiraceae	unclassified_Saprospiraceae	0.015	0.001
OTU_1313	3.86	9.496	1.8e-05	0.00012344	Enriched	Bacteroidetes	Bacteroidia	Cytophagales	Microscillaceae	unclassified_Microscillaceae	0.014	0.001
OTU_494	4.052	9.106	0.000493019	0.00185187	Enriched	Proteobacteria	Alphaproteobacteria	Rhodospirillales	Rhodospirillaceae	unclassified_Rhodospirillaceae	0.014	0.001
OTU_442	3.88	9.045	0.000580828	0.00213555	Enriched	Gemmatimonadetes	BD2-11_terrestrial_group	metagenome	metagenome	metagenome	0.014	0.001
OTU_534	3.612	9.907	0.00191862	0.00582283	Enriched	Planctomycetes	vadinHA49	metagenome	metagenome	metagenome	0.014	0.001
OTU_180	3.251	9.978	0.00124976	0.00400251	Enriched	Verrucomicrobia	Verrucomicrobiae	Pedosphaerales	Pedosphaeraceae	unclassified_Pedosphaeraceae	0.013	0.001
OTU_110	3.635	9.46	0.00180464	0.00553211	Enriched	Acidobacteria	Blastocatellia	Pyrinomonadales	Pyrinomonadaceae	RB41	0.013	0.001
OTU_672	3.717	9.49	0.000419559	0.00160064	Enriched	Proteobacteria	Deltaproteobacteria	Myxococcales	Haliangiaceae	Haliangium	0.012	0.001
OTU_519	3.502	9.484	0.0020843	0.0062632	Enriched	Armatimonadetes	Fimbriimonadia	Fimbriimonadales	Fimbriimonadaceae	metagenome	0.012	0.001
OTU_261	3.717	9.106	0.00301781	0.00834697	Enriched	Actinobacteria	Rubrobacteria	Rubrobacterales	Rubrobacteriaceae	Rubrobacter	0.011	0.001
OTU_351	3.917	9.393	0.00377793	0.00987799	Enriched	Gemmatimonadetes	Gemmatimonadetes	Gemmatimonadales	Gemmatimonadaceae	Gemmatimonas	0.011	0.001
OTU_564	4.122	9.17	0.00138966	0.00441572	Enriched	Acidobacteria	Holophagae	Holophagae_Subgroup_7	unclassified_Holophagae_Subgroup_7	unclassified_Holophagae_Subgroup_7	0.011	0.001
OTU_244	3.563	9.393	0.00298161	0.00826563	Enriched	Acidobacteria	Blastocatellia	Pyrinomonadales	Pyrinomonadaceae	RB41	0.01	0.001
OTU_382	3.324	8.784	0.00713281	0.0162255	Enriched	Chloroflexi	TK10	unclassified_TK10	unclassified_TK10	unclassified_TK10	0.01	0.001
OTU_2181	2.97	8.753	0.00813364	0.0182295	Enriched	Actinobacteria	Actinobacteria	Micromonosporales	Micromonosporaceae	Rhizocola	0.01	0.001
OTU_618	2.957	8.611	0.0076185	0.0172337	Enriched	Actinobacteria	Actinobacteria	Propionibacteriales	Nocardioidaceae	Nocardioides	0.009	0.001
OTU_873	3.456	9.069	0.00640804	0.0152913	Enriched	Proteobacteria	Gammaproteobacteria	Legionellales	Legionellaceae	Legionella	0.009	0.001
OTU_525	3.704	9.372	0.0188129	0.0374487	Enriched	Bacteroidetes	Bacteroidia	Cytophagales	Microscillaceae	unclassified_Microscillaceae	0.009	0.001
OTU_849	3.717	9.49	0.00108186	0.00359047	Enriched	Bacteroidetes	Bacteroidia	Sphingobacteriales	env.OPS_17	metagenome	0.009	0.001
OTU_217	2.617	9.484	0.026131	0.0486259	Enriched	Armatimonadetes	Fimbriimonadia	Fimbriimonadales	Fimbriimonadaceae	unclassified_Fimbriimonadaceae	0.009	0.001
OTU_1576	3.03	9.069	0.0132338	0.0273439	Enriched	Actinobacteria	Actinobacteria	Propionibacteriales	Nocardioidaceae	Nocardioides	0.009	0.001
OTU_776	3.358	9.718	0.00406762	0.0101858	Enriched	Bacteroidetes	Bacteroidia	Cytophagales	Microscillaceae	Ohtaekwangia	0.008	0.001
OTU_396	2.792	8.393	0.000220725	0.000945854	Enriched	Gemmatimonadetes	Gemmatimonadetes	Gemmatimonadales	Gemmatimonadaceae	Gemmatimonas	0.008	0.001
OTU_1126	2.649	8.63	0.0117081	0.0247805	Enriched	Proteobacteria	Deltaproteobacteria	Myxococcales	Polyangiaceae	Sorangium	0.008	0.001
OTU_4023	2.969	8.484	0.00437732	0.010762	Enriched	Gemmatimonadetes	S0134_terrestrial_group	unclassified_S0134_terrestrial_group	unclassified_S0134_terrestrial_group	unclassified_S0134_terrestrial_group	0.008	0.001
OTU_1127	3.304	9.484	0.0214916	0.0412544	Enriched	Proteobacteria	Deltaproteobacteria	Bdellovibrionales	Bdellovibrionaceae	Bdellovibrio	0.008	0.001
OTU_973	2.533	8.372	0.0042656	0.0105513	Enriched	Bacteroidetes	Bacteroidia	Cytophagales	Hymenobacteraceae	Adhaeribacter	0.008	0.001
OTU_741	3.131	9.753	0.0229514	0.0436434	Enriched	Proteobacteria	Alphaproteobacteria	Rhizobiales	Rhizobiales_Incertae_Sedis	Bauldia	0.007	0.001
OTU_922	2.694	8.63	0.00423661	0.0105009	Enriched	Proteobacteria	Deltaproteobacteria	Myxococcales	Haliangiaceae	Haliangium	0.007	0.001
OTU_211	3.142	9.045	0.0374252	0.0641499	Enriched	Acidobacteria	Acidobacteria_Subgroup_22	unclassified_Acidobacteria_Subgroup_22	unclassified_Acidobacteria_Subgroup_22	unclassified_Acidobacteria_Subgroup_22	0.007	0.001
OTU_321	3.322	8.585	0.0232173	0.0440117	Enriched	Acidobacteria	Acidobacteria_Subgroup_22	unclassified_Acidobacteria_Subgroup_22	unclassified_Acidobacteria_Subgroup_22	unclassified_Acidobacteria_Subgroup_22	0.007	0.001
OTU_799	3.462	8.106	0.00163688	0.00508185	Enriched	Acidobacteria	Acidobacteriia	Solibacterales	Solibacteraceae	Bryobacter	0.007	0.001
OTU_271	3.082	8.378	0.0229514	0.0436434	Enriched	Acidobacteria	Acidobacteriia	Solibacterales	Solibacteraceae	Paludibaculum	0.007	0.001
OTU_764	3.628	8.853	0.00325409	0.00893958	Enriched	Proteobacteria	Deltaproteobacteria	Myxococcales	Phaselicystidaceae	Phaselicystis	0.007	0.001
OTU_369	2.575	7.907	0.00347629	0.00950707	Enriched	Planctomycetes	Phycisphaerae	Phycisphaerales	Phycisphaeraceae	SM1A02	0.007	0.001
OTU_512	3.034	8.233	0.00397702	0.00997965	Enriched	Bacteroidetes	Rhodothermia	Rhodothermales	Rhodothermaceae	metagenome	0.007	0.001
OTU_537	2.559	8.963	0.0160565	0.0326417	Enriched	Proteobacteria	Gammaproteobacteria	Steroidobacterales	Steroidobacteraceae	Steroidobacter	0.007	0.001
OTU_894	1.984	8.378	0.00887098	0.0196648	Enriched	Proteobacteria	Alphaproteobacteria	unclassified_Alphaproteobacteria	unclassified_Alphaproteobacteria	unclassified_Alphaproteobacteria	0.006	0.001
OTU_130	3.238	8.232	0.00627005	0.0149915	Enriched	Proteobacteria	Gammaproteobacteria	Betaproteobacteriales	Nitrosomonadaceae	IS-44	0.006	0.001
OTU_855	2.544	8.232	0.00506165	0.0123201	Enriched	Verrucomicrobia	Verrucomicrobiae	Pedosphaerales	Pedosphaeraceae	metagenome	0.006	0.001
OTU_1491	3.415	9.753	0.0102316	0.0224763	Enriched	Planctomycetes	Phycisphaerae	Phycisphaerales	Phycisphaeraceae	SM1A02	0.006	0.001
OTU_477	2.9	8.121	0.00673753	0.0154873	Enriched	Bacteroidetes	Bacteroidia	Cytophagales	Hymenobacteraceae	Adhaeribacter	0.006	0.001
OTU_348	2.747	8.484	0.027911	0.0514662	Enriched	Planctomycetes	Phycisphaerae	Phycisphaerales	Phycisphaeraceae	SM1A02	0.006	0.001
OTU_605	2.403	8.378	0.0176357	0.0353586	Enriched	Proteobacteria	Deltaproteobacteria	Myxococcales	Sandaracinaceae	unclassified_Sandaracinaceae	0.005	0.001
OTU_546	2.48	8.132	0.026131	0.0486259	Enriched	Actinobacteria	0319-7L14	unclassified_0319-7L14	unclassified_0319-7L14	unclassified_0319-7L14	0.005	0.001
OTU_2134	1.919	8.612	0.0188321	0.0374487	Enriched	Proteobacteria	Gammaproteobacteria	Betaproteobacteriales	SC-I-84	unclassified_SC-I-84	0.005	0.001
OTU_1183	2.194	8.197	0.0269081	0.0499195	Enriched	Actinobacteria	Acidimicrobiia	Microtrichales	Iamiaceae	Iamia	0.005	0.001
OTU_1149	2.586	8.378	0.0201133	0.0388539	Enriched	Proteobacteria	Deltaproteobacteria	Bdellovibrionales	Bacteriovoracaceae	Peredibacter	0.005	0.001
OTU_1121	2.536	8.484	0.0165065	0.033425	Enriched	Proteobacteria	Deltaproteobacteria	Bdellovibrionales	Bdellovibrionaceae	Bdellovibrio	0.005	0.001
OTU_933	2.971	8.393	0.0109729	0.0239749	Enriched	Gemmatimonadetes	Gemmatimonadetes	Gemmatimonadales	Gemmatimonadaceae	Gemmatimonas	0.005	0.001
OTU_693	2.462	8.369	0.0407375	0.0689535	Enriched	Bacteroidetes	Bacteroidia	Sphingobacteriales	env.OPS_17	unclassified_env.OPS_17	0.005	0.001
OTU_1160	2.859	8.268	0.0229514	0.0436434	Enriched	Proteobacteria	Alphaproteobacteria	unclassified_Alphaproteobacteria	unclassified_Alphaproteobacteria	unclassified_Alphaproteobacteria	0.005	0.001
OTU_3215	2.717	7.794	0.00392253	0.00988348	Enriched	Proteobacteria	Alphaproteobacteria	Caulobacterales	Caulobacteraceae	Caulobacter	0.004	0.001
OTU_601	1.614	8.484	0.0229416	0.0436434	Enriched	Gemmatimonadetes	Gemmatimonadetes	Gemmatimonadales	Gemmatimonadaceae	unclassified_Gemmatimonadaceae	0.004	0.001
OTU_392	2.307	8.369	0.0323785	0.0569855	Enriched	Bacteroidetes	Ignavibacteria	OPB56	unclassified_OPB56	unclassified_OPB56	0.004	0.001
OTU_1873	2.006	7.378	0.0346781	0.0604631	Enriched	Proteobacteria	Gammaproteobacteria	R7C24	bacterium_endosymbiont_of_Onthophagus_Taurus	bacterium_endosymbiont_of_Onthophagus_Taurus	0.003	0.001
OTU_828	1.011	8.044	0.0396978	0.0673811	Enriched	Bacteroidetes	Ignavibacteria	SJA-28	unclassified_SJA-28	unclassified_SJA-28	0.003	0.001
OTU_194	9.318	14.71	1.39e-07	3.19e-06	Enriched	Cyanobacteria	Oxyphotobacteria	Nostocales	Chroococcidiopsaceae	Crinalium_SAG_22.89	0.2	0
OTU_435	10.102	13.234	7.31e-08	1.85e-06	Enriched	Cyanobacteria	Oxyphotobacteria	Pseudanabaenales	Pseudanabaenaceae	Pseudanabaena_PCC-7429	0.11	0
OTU_51	8.014	12.563	3.67e-07	6.29e-06	Enriched	Gemmatimonadetes	Gemmatimonadetes	Gemmatimonadales	Gemmatimonadaceae	unclassified_Gemmatimonadaceae	0.087	0
OTU_632	9.734	12.422	1.83e-07	3.85e-06	Enriched	Cyanobacteria	Oxyphotobacteria	Oxyphotobacteria_Incertae_Sedis	norank_Oxyphotobacteria_Incertae_Sedis	EcFYyy-200	0.085	0
OTU_64	7.736	11.542	1.24e-07	2.91e-06	Enriched	Actinobacteria	Acidimicrobiia	Microtrichales	Iamiaceae	Iamia	0.072	0
OTU_304	7.35	11.321	9.37e-07	1.19e-05	Enriched	Proteobacteria	Deltaproteobacteria	Oligoflexales	0319-6G20	unclassified_0319-6G20	0.067	0
OTU_214	7.56	11.438	4.09e-07	6.72e-06	Enriched	Patescibacteria	Saccharimonadia	Saccharimonadales	unclassified_Saccharimonadales	unclassified_Saccharimonadales	0.059	0
OTU_3185	9.075	12.156	2.82e-08	9.81e-07	Enriched	Patescibacteria	Saccharimonadia	Saccharimonadales	unclassified_Saccharimonadales	unclassified_Saccharimonadales	0.054	0
OTU_218	9.08	11.682	4.45e-07	6.84e-06	Enriched	Actinobacteria	Actinobacteria	Pseudonocardiales	Pseudonocardiaceae	Crossiella	0.054	0
OTU_147	9.036	12.469	2.39e-06	2.34e-05	Enriched	Proteobacteria	Gammaproteobacteria	Cellvibrionales	Cellvibrionaceae	unclassified_Cellvibrionaceae	0.052	0
OTU_44	8.954	10.484	7.31e-08	1.85e-06	Enriched	Bacteroidetes	Bacteroidia	Chitinophagales	Saprospiraceae	unclassified_Saprospiraceae	0.049	0
OTU_384	8.815	10.694	1.83e-07	3.85e-06	Enriched	Actinobacteria	Thermoleophilia	Solirubrobacterales	Solirubrobacteraceae	Patulibacter	0.045	0
OTU_445	8.728	10.807	4.45e-07	6.84e-06	Enriched	Proteobacteria	Gammaproteobacteria	Gammaproteobacteria_Incertae_Sedis	norank_Gammaproteobacteria_Incertae_Sedis	Candidatus_Ovatusbacter	0.042	0
OTU_185	6.851	10.484	1.73e-07	3.83e-06	Enriched	Acidobacteria	Blastocatellia	Blastocatellales	Blastocatellaceae	unclassified_Blastocatellaceae	0.039	0
OTU_883	6.426	10.63	4.09e-07	6.72e-06	Enriched	Proteobacteria	Alphaproteobacteria	Sphingomonadales	Sphingomonadaceae	Qipengyuania	0.037	0
OTU_4850	5.903	11.827	3.48e-06	3.34e-05	Enriched	Actinobacteria	Actinobacteria	Pseudonocardiales	Pseudonocardiaceae	Pseudonocardia	0.036	0
OTU_174	6.788	10.943	8.43e-07	1.09e-05	Enriched	Gemmatimonadetes	Gemmatimonadetes	Gemmatimonadales	Gemmatimonadaceae	unclassified_Gemmatimonadaceae	0.036	0
OTU_5505	8.414	10.22	3.78e-09	2.19e-07	Enriched	Bacteroidetes	Bacteroidia	Flavobacteriales	Flavobacteriaceae	Flavobacterium	0.034	0
OTU_863	6.793	10.367	2.09e-06	2.12e-05	Enriched	Planctomycetes	Planctomycetacia	Pirellulales	Pirellulaceae	Pirellula	0.033	0
OTU_1256	8.289	10.86	1.05e-06	1.21e-05	Enriched	Firmicutes	Bacilli	Lactobacillales	Streptococcaceae	Streptococcus	0.031	0
OTU_3207	8.207	10.585	2.39e-06	2.34e-05	Enriched	Proteobacteria	Gammaproteobacteria	Betaproteobacteriales	Nitrosomonadaceae	MND1	0.029	0
OTU_204	8.16	10.069	1.83e-07	3.85e-06	Enriched	Fibrobacteres	Fibrobacteria	Fibrobacterales	Fibrobacteraceae	unclassified_Fibrobacteraceae	0.029	0
OTU_146	6.054	9.957	6.11e-06	5.2e-05	Enriched	Proteobacteria	Alphaproteobacteria	Rhodospirillales	unclassified_Rhodospirillales	unclassified_Rhodospirillales	0.028	0
OTU_288	6.66	10.215	2.09e-06	2.12e-05	Enriched	Gemmatimonadetes	Longimicrobia	Longimicrobiales	Longimicrobiaceae	unclassified_Longimicrobiaceae	0.028	0
OTU_210	5.615	10.34	4.6e-05	0.000274695	Enriched	Nitrospirae	Nitrospira	Nitrospirales	Nitrospiraceae	Nitrospira	0.027	0
OTU_809	8.013	10.42	1.05e-06	1.21e-05	Enriched	Patescibacteria	Saccharimonadia	Saccharimonadales	wastewater_metagenome	wastewater_metagenome	0.026	0
OTU_342	7.97	9.872	4.45e-07	6.84e-06	Enriched	Dependentiae	Babeliae	Babeliales	Vermiphilaceae	unclassified_Vermiphilaceae	0.025	0
OTU_156	5.901	9.872	4.55e-07	6.84e-06	Enriched	Proteobacteria	Gammaproteobacteria	Xanthomonadales	Xanthomonadaceae	Lysobacter	0.025	0
OTU_102	7.989	10.954	4.89e-05	0.000280874	Enriched	Gemmatimonadetes	Gemmatimonadetes	Gemmatimonadales	Gemmatimonadaceae	unclassified_Gemmatimonadaceae	0.025	0
OTU_142	6.135	10.069	4.99e-06	4.5e-05	Enriched	Proteobacteria	Deltaproteobacteria	Myxococcales	Haliangiaceae	Haliangium	0.025	0
OTU_378	7.905	11.135	0.000190292	0.000827089	Enriched	Bacteroidetes	Bacteroidia	Flavobacteriales	Flavobacteriaceae	Flavobacterium	0.024	0
OTU_517	7.849	9.7	1.14e-05	8.57e-05	Enriched	Acidobacteria	Acidobacteria_Subgroup_6	unclassified_Acidobacteria_Subgroup_6	unclassified_Acidobacteria_Subgroup_6	unclassified_Acidobacteria_Subgroup_6	0.023	0
OTU_806	7.719	11.192	2.39e-05	0.000155699	Enriched	Actinobacteria	Actinobacteria	Actinomycetales	Actinomycetaceae	F0332	0.021	0
OTU_136	7.694	10.109	5.29e-06	4.65e-05	Enriched	Proteobacteria	Gammaproteobacteria	PLTA13	unclassified_PLTA13	unclassified_PLTA13	0.021	0
OTU_184	5.083	9.492	5.7e-05	0.000318282	Enriched	Proteobacteria	Gammaproteobacteria	Betaproteobacteriales	Nitrosomonadaceae	MND1	0.02	0
OTU_444	7.566	10.071	9.76e-05	0.00048696	Enriched	Bacteroidetes	Bacteroidia	Flavobacteriales	Flavobacteriaceae	Flavobacterium	0.019	0
OTU_423	7.56	10.286	0.00067665	0.00236633	Enriched	Bacteroidetes	Bacteroidia	Flavobacteriales	Flavobacteriaceae	Flavobacterium	0.019	0
OTU_890	7.488	10.542	4.45e-07	6.84e-06	Enriched	Bacteroidetes	Bacteroidia	Chitinophagales	Chitinophagaceae	Parasegetibacter	0.018	0
OTU_256	5.639	9.585	1.04e-06	1.21e-05	Enriched	Gemmatimonadetes	Gemmatimonadetes	Gemmatimonadales	Gemmatimonadaceae	unclassified_Gemmatimonadaceae	0.018	0
OTU_234	7.475	9.794	5.29e-06	4.65e-05	Enriched	Gemmatimonadetes	Gemmatimonadetes	Gemmatimonadales	Gemmatimonadaceae	Gemmatimonas	0.018	0
OTU_796	7.495	9.984	1.14e-05	8.57e-05	Enriched	Fibrobacteres	Fibrobacteria	Fibrobacterales	Fibrobacteraceae	possible_genus_04	0.018	0
OTU_122	7.412	9.794	1.14e-05	8.57e-05	Enriched	Gemmatimonadetes	Gemmatimonadetes	Gemmatimonadales	Gemmatimonadaceae	unclassified_Gemmatimonadaceae	0.017	0
OTU_205	7.385	9.853	9.76e-05	0.00048696	Enriched	Gemmatimonadetes	Gemmatimonadetes	Gemmatimonadales	Gemmatimonadaceae	unclassified_Gemmatimonadaceae	0.017	0
OTU_1190	7.416	9.378	1.05e-06	1.21e-05	Enriched	Actinobacteria	Actinobacteria	Propionibacteriales	Propionibacteriaceae	Cutibacterium	0.017	0
OTU_172	4.953	9.232	5.54e-05	0.000313863	Enriched	Acidobacteria	Acidobacteria_Subgroup_6	unclassified_Acidobacteria_Subgroup_6	unclassified_Acidobacteria_Subgroup_6	unclassified_Acidobacteria_Subgroup_6	0.017	0
OTU_334	5.893	9.484	6.11e-06	5.2e-05	Enriched	Proteobacteria	Deltaproteobacteria	Myxococcales	BIrii41	metagenome	0.017	0
OTU_227	7.453	10.18	9.76e-05	0.00048696	Enriched	Proteobacteria	Deltaproteobacteria	Myxococcales	Nannocystaceae	metagenome	0.017	0
OTU_322	7.431	10.372	9.76e-05	0.00048696	Enriched	Bacteroidetes	Ignavibacteria	OPB56	unclassified_OPB56	unclassified_OPB56	0.017	0
OTU_465	7.443	10.042	1.14e-05	8.57e-05	Enriched	Patescibacteria	Saccharimonadia	Saccharimonadales	unclassified_Saccharimonadales	unclassified_Saccharimonadales	0.017	0
OTU_97	4.743	9.872	8.26e-05	0.000444987	Enriched	Gemmatimonadetes	Gemmatimonadetes	Gemmatimonadales	Gemmatimonadaceae	Gemmatimonas	0.016	0
OTU_163	5.521	9.46	3.16e-05	0.000198041	Enriched	Gemmatimonadetes	Gemmatimonadetes	Gemmatimonadales	Gemmatimonadaceae	unclassified_Gemmatimonadaceae	0.016	0
OTU_332	7.24	9.806	4.89e-05	0.000280874	Enriched	Proteobacteria	Gammaproteobacteria	JTB23	metagenome	metagenome	0.015	0
OTU_69	5.711	9.337	6.26e-05	0.000344727	Enriched	Acidobacteria	Blastocatellia	Pyrinomonadales	Pyrinomonadaceae	RB41	0.015	0
OTU_5831	7.25	9.548	2.39e-05	0.000155699	Enriched	Proteobacteria	Gammaproteobacteria	Betaproteobacteriales	TRA3-20	unclassified_TRA3-20	0.015	0
OTU_577	7.23	9.49	2.39e-06	2.34e-05	Enriched	Patescibacteria	Saccharimonadia	Saccharimonadales	unclassified_Saccharimonadales	unclassified_Saccharimonadales	0.015	0
OTU_2297	7.262	9.833	4.89e-05	0.000280874	Enriched	Gemmatimonadetes	Gemmatimonadetes	Gemmatimonadales	Gemmatimonadaceae	unclassified_Gemmatimonadaceae	0.015	0
OTU_243	7.24	9.46	4.89e-05	0.000280874	Enriched	Fibrobacteres	Fibrobacteria	Fibrobacterales	Fibrobacteraceae	possible_genus_04	0.015	0
OTU_665	7.127	9.548	0.00123725	0.00397289	Enriched	Proteobacteria	Gammaproteobacteria	Betaproteobacteriales	Nitrosomonadaceae	Ellin6067	0.014	0
OTU_242	7.112	9.378	4.89e-05	0.000280874	Enriched	Gemmatimonadetes	Gemmatimonadetes	Gemmatimonadales	Gemmatimonadaceae	Gemmatimonas	0.014	0
OTU_368	7.166	9.367	1.14e-05	8.57e-05	Enriched	Proteobacteria	Gammaproteobacteria	EPR3968-O8a-Bc78	unclassified_EPR3968-O8a-Bc78	unclassified_EPR3968-O8a-Bc78	0.014	0
OTU_229	5.3	9.379	5.7e-05	0.000318282	Enriched	Proteobacteria	Alphaproteobacteria	unclassified_Alphaproteobacteria	unclassified_Alphaproteobacteria	unclassified_Alphaproteobacteria	0.014	0
OTU_459	4.637	9.369	0.00068513	0.00237551	Enriched	Verrucomicrobia	Verrucomicrobiae	Pedosphaerales	Pedosphaeraceae	unclassified_Pedosphaeraceae	0.013	0
OTU_825	6.985	8.957	2.39e-05	0.000155699	Enriched	Verrucomicrobia	Verrucomicrobiae	Pedosphaerales	Pedosphaeraceae	unclassified_Pedosphaeraceae	0.013	0
OTU_206	6.985	9.372	1.14e-05	8.57e-05	Enriched	Armatimonadetes	Fimbriimonadia	Fimbriimonadales	Fimbriimonadaceae	metagenome	0.013	0
OTU_236	7.04	9.372	2.39e-05	0.000155699	Enriched	Proteobacteria	Alphaproteobacteria	Rhizobiales	KF-JG30-B3	unclassified_KF-JG30-B3	0.013	0
OTU_149	5.027	9.069	6.87e-05	0.000374938	Enriched	Verrucomicrobia	Verrucomicrobiae	Pedosphaerales	Pedosphaeraceae	Verrucomicrobia_bacterium_LX191	0.013	0
OTU_318	5.143	9.419	0.00012119	0.000579968	Enriched	Proteobacteria	Alphaproteobacteria	unclassified_Alphaproteobacteria	unclassified_Alphaproteobacteria	unclassified_Alphaproteobacteria	0.013	0
OTU_268	4.981	9.378	0.00032686	0.00132596	Enriched	Proteobacteria	Gammaproteobacteria	Betaproteobacteriales	Nitrosomonadaceae	IS-44	0.013	0
OTU_429	6.915	9.286	5.29e-06	4.65e-05	Enriched	Proteobacteria	Alphaproteobacteria	Sphingomonadales	Sphingomonadaceae	Ellin6055	0.012	0
OTU_327	6.913	9.7	0.000190292	0.000827089	Enriched	Latescibacteria	unclassified_Latescibacteria	unclassified_Latescibacteria	unclassified_Latescibacteria	unclassified_Latescibacteria	0.012	0
OTU_319	6.922	9.97	0.00221972	0.00631168	Enriched	Proteobacteria	Gammaproteobacteria	Aeromonadales	Aeromonadaceae	Aeromonas	0.012	0
OTU_464	5.294	9.378	0.000995268	0.00333675	Enriched	Proteobacteria	Deltaproteobacteria	Myxococcales	Haliangiaceae	Haliangium	0.011	0
OTU_5272	6.832	8.379	1.05e-06	1.21e-05	Enriched	Actinobacteria	Actinobacteria	Micromonosporales	Micromonosporaceae	Actinoplanes	0.011	0
OTU_374	4.801	9.492	0.00421578	0.0104706	Enriched	Planctomycetes	Pla4_lineage	unclassified_Pla4_lineage	unclassified_Pla4_lineage	unclassified_Pla4_lineage	0.011	0
OTU_264	5.293	9.045	0.000274069	0.00113837	Enriched	Acidobacteria	Acidobacteria_Subgroup_5	unclassified_Acidobacteria_Subgroup_5	unclassified_Acidobacteria_Subgroup_5	unclassified_Acidobacteria_Subgroup_5	0.011	0
OTU_129	6.77	9.232	9.76e-05	0.00048696	Enriched	Proteobacteria	Deltaproteobacteria	Myxococcales	Blfdi19	unclassified_Blfdi19	0.011	0
OTU_258	4.791	9.069	0.000159066	0.000733272	Enriched	Acidobacteria	Acidobacteriia	Solibacterales	Solibacteraceae	Bryobacter	0.011	0
OTU_281	5.216	8.957	0.000601005	0.00219802	Enriched	Bacteroidetes	Ignavibacteria	OPB56	metagenome	metagenome	0.011	0
OTU_540	6.764	8.762	0.000190292	0.000827089	Enriched	Proteobacteria	Gammaproteobacteria	Acidiferrobacterales	Acidiferrobacteraceae	Sulfurifustis	0.011	0
OTU_437	4.487	8.957	0.00032686	0.00132596	Enriched	Proteobacteria	Deltaproteobacteria	Myxococcales	Haliangiaceae	Haliangium	0.011	0
OTU_728	6.857	8.963	0.00067665	0.00236633	Enriched	Proteobacteria	Deltaproteobacteria	Myxococcales	P3OB-42	unclassified_P3OB-42	0.011	0
OTU_399	4.88	9.7	0.00207663	0.00625561	Enriched	Chloroflexi	Chloroflexia	Chloroflexales	Herpetosiphonaceae	Herpetosiphon	0.011	0
OTU_902	4.952	9.168	0.000551472	0.00203376	Enriched	Planctomycetes	OM190	unclassified_OM190	unclassified_OM190	unclassified_OM190	0.01	0
OTU_226	4.948	8.755	5.7e-05	0.000318282	Enriched	Gemmatimonadetes	Longimicrobia	Longimicrobiales	Longimicrobiaceae	unclassified_Longimicrobiaceae	0.01	0
OTU_364	6.719	9.168	4.89e-05	0.000280874	Enriched	Proteobacteria	Deltaproteobacteria	Myxococcales	Haliangiaceae	Haliangium	0.01	0
OTU_387	6.622	8.957	0.000362674	0.00141921	Enriched	Acidobacteria	Holophagae	Holophagae_Subgroup_7	unclassified_Holophagae_Subgroup_7	unclassified_Holophagae_Subgroup_7	0.01	0
OTU_440	6.586	8.957	0.000190292	0.000827089	Enriched	Nitrospirae	Nitrospira	Nitrospirales	Nitrospiraceae	Nitrospira	0.01	0
OTU_335	6.649	8.963	0.000190292	0.000827089	Enriched	Actinobacteria	Acidimicrobiia	Actinomarinales	unclassified_Actinomarinales	unclassified_Actinomarinales	0.01	0
OTU_350	4.615	8.963	0.00014535	0.000672588	Enriched	Proteobacteria	Alphaproteobacteria	Rhizobiales	Hyphomicrobiaceae	Pedomicrobium	0.01	0
OTU_697	4.325	9.957	0.00833543	0.0185452	Enriched	Acidobacteria	Thermoanaerobaculia	Thermoanaerobaculales	Thermoanaerobaculaceae	Thermoanaerobaculaceae_Subgroup_10	0.009	0
OTU_5674	6.545	8.755	0.00067665	0.00236633	Enriched	Proteobacteria	Deltaproteobacteria	Myxococcales	BIrii41	metagenome	0.009	0
OTU_807	6.522	8.46	0.000190292	0.000827089	Enriched	Proteobacteria	Deltaproteobacteria	Myxococcales	Sandaracinaceae	Sandaracinus	0.009	0
OTU_510	6.549	8.911	9.76e-05	0.00048696	Enriched	Bacteroidetes	Bacteroidia	Flavobacteriales	Flavobacteriaceae	Flavobacterium	0.009	0
OTU_367	6.427	9.378	0.00067665	0.00236633	Enriched	Verrucomicrobia	Verrucomicrobiae	Chthoniobacterales	Chthoniobacteraceae	Chthoniobacter	0.009	0
OTU_283	6.436	9.161	0.00067665	0.00236633	Enriched	Gemmatimonadetes	Gemmatimonadetes	Gemmatimonadales	Gemmatimonadaceae	unclassified_Gemmatimonadaceae	0.009	0
OTU_452	6.463	9.378	9.76e-05	0.00048696	Enriched	Dependentiae	Babeliae	Babeliales	Vermiphilaceae	unclassified_Vermiphilaceae	0.009	0
OTU_209	4.816	8.484	0.000250777	0.00105604	Enriched	Gemmatimonadetes	Gemmatimonadetes	Gemmatimonadales	Gemmatimonadaceae	unclassified_Gemmatimonadaceae	0.009	0
OTU_292	4.742	8.782	0.000551472	0.00203376	Enriched	Proteobacteria	Deltaproteobacteria	Myxococcales	Sandaracinaceae	unclassified_Sandaracinaceae	0.009	0
OTU_542	6.437	8.484	0.000190292	0.000827089	Enriched	Proteobacteria	Gammaproteobacteria	211ds20	metagenome	metagenome	0.009	0
OTU_721	6.575	9.753	0.000362674	0.00141921	Enriched	Proteobacteria	Deltaproteobacteria	PB19	metagenome	metagenome	0.009	0
OTU_850	6.438	9.963	0.00391224	0.00987799	Enriched	Patescibacteria	Saccharimonadia	Saccharimonadales	unclassified_Saccharimonadales	unclassified_Saccharimonadales	0.009	0
OTU_775	4.547	8.484	0.000551472	0.00203376	Enriched	Proteobacteria	Deltaproteobacteria	Myxococcales	Haliangiaceae	Haliangium	0.008	0
OTU_593	6.275	8.17	9.76e-05	0.00048696	Enriched	Proteobacteria	Alphaproteobacteria	Elsterales	unclassified_Elsterales	unclassified_Elsterales	0.008	0
OTU_272	6.286	8.784	0.000190292	0.000827089	Enriched	Gemmatimonadetes	Gemmatimonadetes	Gemmatimonadales	Gemmatimonadaceae	Gemmatimonas	0.008	0
OTU_685	6.254	8.963	0.00067665	0.00236633	Enriched	Rokubacteria	NC10	Rokubacteriales	unclassified_Rokubacteriales	unclassified_Rokubacteriales	0.008	0
OTU_570	4.306	9.069	0.000551472	0.00203376	Enriched	Gemmatimonadetes	Longimicrobia	Longimicrobiales	Longimicrobiaceae	bacterium_YC-ZSS-LKJ147	0.008	0
OTU_361	6.381	8.957	0.00221972	0.00631168	Enriched	Nitrospirae	Nitrospira	Nitrospirales	Nitrospiraceae	Nitrospira	0.008	0
OTU_735	4.321	8.46	0.000712726	0.00246417	Enriched	Proteobacteria	Deltaproteobacteria	Myxococcales	BIrii41	metagenome	0.008	0
OTU_450	3.954	8.393	0.00068513	0.00237551	Enriched	Proteobacteria	Gammaproteobacteria	R7C24	unclassified_R7C24	unclassified_R7C24	0.008	0
OTU_594	4.83	9.378	0.00191319	0.00582087	Enriched	Verrucomicrobia	Verrucomicrobiae	Chthoniobacterales	Chthoniobacteraceae	Chthoniobacter	0.008	0
OTU_734	4.68	9.372	0.00661984	0.0154873	Enriched	Bacteroidetes	Bacteroidia	Sphingobacteriales	env.OPS_17	metagenome	0.008	0
OTU_1244	6.371	8.753	9.76e-05	0.00048696	Enriched	Bacteroidetes	Bacteroidia	Sphingobacteriales	Sphingobacteriaceae	Pedobacter	0.008	0
OTU_472	6.282	8.591	0.000362674	0.00141921	Enriched	Chloroflexi	Anaerolineae	Ardenticatenales	Ardenticatenaceae	unclassified_Ardenticatenaceae	0.008	0
OTU_711	6.421	8.591	0.000190292	0.000827089	Enriched	Proteobacteria	Deltaproteobacteria	Myxococcales	P3OB-42	unclassified_P3OB-42	0.008	0
OTU_409	6.331	8.585	4.89e-05	0.000280874	Enriched	Acidobacteria	Blastocatellia	Elev-16S-573	unclassified_Elev-16S-573	unclassified_Elev-16S-573	0.008	0
OTU_967	4.589	8.372	0.00108275	0.00359047	Enriched	Acidobacteria	Acidobacteria_Subgroup_6	unclassified_Acidobacteria_Subgroup_6	unclassified_Acidobacteria_Subgroup_6	unclassified_Acidobacteria_Subgroup_6	0.008	0
OTU_599	6.325	9.069	0.000362674	0.00141921	Enriched	Proteobacteria	Gammaproteobacteria	Pseudomonadales	Pseudomonadaceae	Pseudomonas	0.008	0
OTU_5520	6.269	9.378	0.000190292	0.000827089	Enriched	Bacteroidetes	Bacteroidia	Flavobacteriales	Flavobacteriaceae	Flavobacterium	0.008	0
OTU_710	6.422	8.602	0.000362674	0.00141921	Enriched	Proteobacteria	Gammaproteobacteria	Betaproteobacteriales	Nitrosomonadaceae	Nitrosomonas	0.008	0
OTU_341	6.123	8.393	0.000190292	0.000827089	Enriched	Gemmatimonadetes	Gemmatimonadetes	Gemmatimonadales	Gemmatimonadaceae	unclassified_Gemmatimonadaceae	0.007	0
OTU_354	6.139	8.116	9.76e-05	0.00048696	Enriched	Elusimicrobia	Elusimicrobia	Lineage_IV	Elusimicrobia_bacterium_GWA2_69_24	Elusimicrobia_bacterium_GWA2_69_24	0.007	0
OTU_284	6.116	8.957	0.00391224	0.00987799	Enriched	Proteobacteria	Deltaproteobacteria	Bdellovibrionales	Bdellovibrionaceae	Bdellovibrio	0.007	0
OTU_1180	6.214	8.957	0.00123725	0.00397289	Enriched	Patescibacteria	Saccharimonadia	Saccharimonadales	unclassified_Saccharimonadales	unclassified_Saccharimonadales	0.007	0
OTU_323	6.166	8.496	9.76e-05	0.00048696	Enriched	Proteobacteria	Alphaproteobacteria	Sphingomonadales	Sphingomonadaceae	Sphingorhabdus	0.007	0
OTU_481	6.219	8.268	9.76e-05	0.00048696	Enriched	Gemmatimonadetes	Longimicrobia	Longimicrobiales	Longimicrobiaceae	unclassified_Longimicrobiaceae	0.007	0
OTU_1060	6.06	9.753	0.00391224	0.00987799	Enriched	Proteobacteria	Gammaproteobacteria	KF-JG30-C25	unclassified_KF-JG30-C25	unclassified_KF-JG30-C25	0.007	0
OTU_943	6.112	8.372	0.00123725	0.00397289	Enriched	Proteobacteria	Gammaproteobacteria	Acidiferrobacterales	Acidiferrobacteraceae	Sulfurifustis	0.007	0
OTU_282	6.111	8.6	0.00123725	0.00397289	Enriched	Gemmatimonadetes	S0134_terrestrial_group	unclassified_S0134_terrestrial_group	unclassified_S0134_terrestrial_group	unclassified_S0134_terrestrial_group	0.007	0
OTU_375	4.027	8.46	0.000389053	0.0015031	Enriched	Proteobacteria	Gammaproteobacteria	Betaproteobacteriales	Nitrosomonadaceae	IS-44	0.007	0
OTU_410	6.242	9.736	0.00678283	0.0154873	Enriched	Proteobacteria	Deltaproteobacteria	Myxococcales	BIrii41	metagenome	0.007	0
OTU_683	4.384	8.232	0.000274069	0.00113837	Enriched	Proteobacteria	Gammaproteobacteria	Xanthomonadales	Rhodanobacteraceae	unclassified_Rhodanobacteraceae	0.007	0
OTU_1239	6.225	8.612	0.00391224	0.00987799	Enriched	Verrucomicrobia	Verrucomicrobiae	Chthoniobacterales	Chthoniobacteraceae	Chthoniobacter	0.007	0
OTU_571	4.09	8.384	0.00421578	0.0104706	Enriched	Bacteroidetes	Bacteroidia	Chitinophagales	Chitinophagaceae	Flavitalea	0.007	0
OTU_604	6.177	9.311	0.00221972	0.00631168	Enriched	Actinobacteria	Rubrobacteria	Rubrobacterales	Rubrobacteriaceae	Rubrobacter	0.007	0
OTU_694	6.243	8.378	0.000190292	0.000827089	Enriched	Proteobacteria	Deltaproteobacteria	Bdellovibrionales	Bdellovibrionaceae	OM27_clade	0.007	0
OTU_1624	6.115	9.612	0.00391224	0.00987799	Enriched	Bacteroidetes	Bacteroidia	Flavobacteriales	Flavobacteriaceae	Flavobacterium	0.007	0
OTU_402	3.453	8.585	0.00772382	0.0174072	Enriched	Chloroflexi	Anaerolineae	Ardenticatenales	Ardenticatenaceae	unclassified_Ardenticatenaceae	0.006	0
OTU_1045	3.957	9.025	0.0138699	0.028465	Enriched	Proteobacteria	Alphaproteobacteria	Azospirillales	Azospirillaceae	Skermanella	0.006	0
OTU_353	5.928	9.106	0.00123725	0.00397289	Enriched	Chloroflexi	TK10	unclassified_TK10	unclassified_TK10	unclassified_TK10	0.006	0
OTU_3500	5.815	8.17	0.00067665	0.00236633	Enriched	Gemmatimonadetes	Gemmatimonadetes	Gemmatimonadales	Gemmatimonadaceae	Gemmatimonas	0.006	0
OTU_649	5.884	8.378	0.00391224	0.00987799	Enriched	Proteobacteria	Deltaproteobacteria	Myxococcales	KD3-10	metagenome	0.006	0
OTU_970	5.932	8.378	0.00221972	0.00631168	Enriched	Proteobacteria	Gammaproteobacteria	PLTA13	unclassified_PLTA13	unclassified_PLTA13	0.006	0
OTU_397	5.86	8.602	0.00678283	0.0154873	Enriched	Planctomycetes	Pla4_lineage	unclassified_Pla4_lineage	unclassified_Pla4_lineage	unclassified_Pla4_lineage	0.006	0
OTU_1368	4.398	8.762	0.000995268	0.00333675	Enriched	Chloroflexi	Chloroflexia	Chloroflexales	Roseiflexaceae	unclassified_Roseiflexaceae	0.006	0
OTU_491	6.006	8.484	0.00391224	0.00987799	Enriched	Gemmatimonadetes	Gemmatimonadetes	Gemmatimonadales	Gemmatimonadaceae	Gemmatimonas	0.006	0
OTU_379	5.832	7.907	0.00123725	0.00397289	Enriched	Gemmatimonadetes	Gemmatimonadetes	Gemmatimonadales	Gemmatimonadaceae	unclassified_Gemmatimonadaceae	0.006	0
OTU_408	5.998	9.069	0.00391224	0.00987799	Enriched	Planctomycetes	Phycisphaerae	Phycisphaerales	Phycisphaeraceae	SM1A02	0.006	0
OTU_733	4.346	8.379	0.0128747	0.0266472	Enriched	Proteobacteria	Deltaproteobacteria	Myxococcales	P3OB-42	unclassified_P3OB-42	0.006	0
OTU_1123	4.496	8.378	0.00661984	0.0154873	Enriched	Actinobacteria	Acidimicrobiia	IMCC26256	unclassified_IMCC26256	unclassified_IMCC26256	0.006	0
OTU_340	3.501	8.045	0.0188129	0.0374487	Enriched	Chloroflexi	Dehalococcoidia	S085	unclassified_S085	unclassified_S085	0.006	0
OTU_2270	6.024	8.602	0.000190292	0.000827089	Enriched	Proteobacteria	Alphaproteobacteria	Caulobacterales	Caulobacteraceae	Brevundimonas	0.006	0
OTU_896	6.023	8.372	0.00067665	0.00236633	Enriched	Actinobacteria	Actinobacteria	Propionibacteriales	Nocardioidaceae	Nocardioides	0.006	0
OTU_1194	5.818	9.168	0.00391224	0.00987799	Enriched	Proteobacteria	Deltaproteobacteria	Myxococcales	Nannocystaceae	Nannocystis	0.006	0
OTU_411	6.002	8.367	0.00067665	0.00236633	Enriched	Proteobacteria	Gammaproteobacteria	Betaproteobacteriales	Nitrosomonadaceae	oc32	0.006	0
OTU_786	5.946	8.121	0.00391224	0.00987799	Enriched	Bacteroidetes	Bacteroidia	Sphingobacteriales	NS11-12_marine_group	metagenome	0.006	0
OTU_306	5.934	8.232	0.000362674	0.00141921	Enriched	Proteobacteria	Deltaproteobacteria	Myxococcales	Sandaracinaceae	Sandaracinus	0.006	0
OTU_530	5.633	8.045	0.00221972	0.00631168	Enriched	Acidobacteria	Holophagae	Holophagae_Subgroup_7	unclassified_Holophagae_Subgroup_7	unclassified_Holophagae_Subgroup_7	0.005	0
OTU_436	5.711	7.648	0.000362674	0.00141921	Enriched	Actinobacteria	Actinobacteria	Pseudonocardiales	Pseudonocardiaceae	Pseudonocardia	0.005	0
OTU_2851	5.755	8.116	0.00221972	0.00631168	Enriched	Bacteroidetes	Bacteroidia	Chitinophagales	Saprospiraceae	unclassified_Saprospiraceae	0.005	0
OTU_748	4.018	8.372	0.00389503	0.00987799	Enriched	Acidobacteria	Thermoanaerobaculia	Thermoanaerobaculales	Thermoanaerobaculaceae	Thermoanaerobaculaceae_Subgroup_10	0.005	0
OTU_603	4.042	8.045	0.0119432	0.0250602	Enriched	Bacteroidetes	Ignavibacteria	OPB56	unclassified_OPB56	unclassified_OPB56	0.005	0
OTU_2933	5.747	8.116	0.00221972	0.00631168	Enriched	Gemmatimonadetes	BD2-11_terrestrial_group	metagenome	metagenome	metagenome	0.005	0
OTU_682	5.598	8.963	0.00678283	0.0154873	Enriched	Gemmatimonadetes	S0134_terrestrial_group	unclassified_S0134_terrestrial_group	unclassified_S0134_terrestrial_group	unclassified_S0134_terrestrial_group	0.005	0
OTU_486	3.672	8.484	0.0244399	0.0459002	Enriched	Armatimonadetes	Fimbriimonadia	Fimbriimonadales	Armatimonadetes_bacterium_OLB18	Armatimonadetes_bacterium_OLB18	0.005	0
OTU_909	4.066	7.794	0.0211463	0.0407201	Enriched	Proteobacteria	Deltaproteobacteria	Myxococcales	Nannocystaceae	Nannocystis	0.005	0
OTU_995	3.304	8.132	0.0296389	0.0543231	Enriched	Proteobacteria	Alphaproteobacteria	Rhizobiales	Rhizobiales_Incertae_Sedis	Bauldia	0.005	0
OTU_358	5.599	8.17	0.00391224	0.00987799	Enriched	Verrucomicrobia	Verrucomicrobiae	Pedosphaerales	Pedosphaeraceae	metagenome	0.005	0
OTU_313	5.752	8.268	0.00391224	0.00987799	Enriched	Proteobacteria	Deltaproteobacteria	NB1-j	unclassified_NB1-j	unclassified_NB1-j	0.005	0
OTU_689	5.705	8.17	0.00678283	0.0154873	Enriched	Latescibacteria	unclassified_Latescibacteria	unclassified_Latescibacteria	unclassified_Latescibacteria	unclassified_Latescibacteria	0.005	0
OTU_246	3.757	7.799	0.00772382	0.0174072	Enriched	Bacteroidetes	Bacteroidia	Cytophagales	Microscillaceae	unclassified_Microscillaceae	0.005	0
OTU_1232	5.803	8.817	0.00221972	0.00631168	Enriched	Chloroflexi	Anaerolineae	Ardenticatenales	Ardenticatenaceae	unclassified_Ardenticatenaceae	0.005	0
OTU_573	5.647	8.378	0.00391224	0.00987799	Enriched	Verrucomicrobia	Verrucomicrobiae	Pedosphaerales	Pedosphaeraceae	Verrucomicrobia_bacterium_LX191	0.005	0
OTU_501	3.533	8.817	0.0244399	0.0459002	Enriched	Gemmatimonadetes	BD2-11_terrestrial_group	unclassified_BD2-11_terrestrial_group	unclassified_BD2-11_terrestrial_group	unclassified_BD2-11_terrestrial_group	0.005	0
OTU_478	4.152	8.17	0.00359662	0.00974851	Enriched	Acidobacteria	Acidobacteriia	Acidobacteriales	unclassified_Acidobacteriales	unclassified_Acidobacteriales	0.005	0
OTU_652	5.554	8.233	0.00391224	0.00987799	Enriched	Fibrobacteres	Fibrobacteria	Fibrobacterales	Fibrobacteraceae	unclassified_Fibrobacteraceae	0.005	0
OTU_5220	5.614	8.378	0.00391224	0.00987799	Enriched	Proteobacteria	Gammaproteobacteria	Betaproteobacteriales	TRA3-20	metagenome	0.005	0
OTU_504	5.757	7.907	0.00123725	0.00397289	Enriched	Gemmatimonadetes	Gemmatimonadetes	Gemmatimonadales	Gemmatimonadaceae	unclassified_Gemmatimonadaceae	0.005	0
OTU_1171	5.751	9.168	0.00221972	0.00631168	Enriched	Proteobacteria	Deltaproteobacteria	Myxococcales	Nannocystaceae	Nannocystis	0.005	0
OTU_1057	5.785	8.393	0.00391224	0.00987799	Enriched	Proteobacteria	Deltaproteobacteria	Myxococcales	Phaselicystidaceae	Phaselicystis	0.005	0
OTU_1005	5.764	8.378	0.000362674	0.00141921	Enriched	Planctomycetes	Phycisphaerae	Phycisphaerales	Phycisphaeraceae	SM1A02	0.005	0
OTU_900	5.644	8.233	0.00221972	0.00631168	Enriched	Bacteroidetes	Bacteroidia	Sphingobacteriales	Sphingobacteriaceae	Mucilaginibacter	0.005	0
OTU_509	5.599	8.963	0.00678283	0.0154873	Enriched	Gemmatimonadetes	Gemmatimonadetes	Gemmatimonadales	Gemmatimonadaceae	Gemmatimonas	0.005	0
OTU_898	5.747	8.232	0.00221972	0.00631168	Enriched	Gemmatimonadetes	Longimicrobia	Longimicrobiales	Longimicrobiaceae	unclassified_Longimicrobiaceae	0.005	0
OTU_460	5.642	9.372	0.0115849	0.0245625	Enriched	Proteobacteria	Gammaproteobacteria	Oceanospirillales	Pseudohongiellaceae	BIyi10	0.005	0
OTU_859	4.197	8.484	0.0128747	0.0266472	Enriched	Proteobacteria	Alphaproteobacteria	Elsterales	unclassified_Elsterales	unclassified_Elsterales	0.005	0
OTU_507	4.036	8.378	0.00359662	0.00974851	Enriched	Gemmatimonadetes	BD2-11_terrestrial_group	unclassified_BD2-11_terrestrial_group	unclassified_BD2-11_terrestrial_group	unclassified_BD2-11_terrestrial_group	0.004	0
OTU_888	3.888	8.106	0.00389503	0.00987799	Enriched	Proteobacteria	Deltaproteobacteria	Myxococcales	Nannocystaceae	Nannocystis	0.004	0
OTU_482	5.497	8.393	0.00221972	0.00631168	Enriched	Proteobacteria	Alphaproteobacteria	Rickettsiales	SM2D12	metagenome	0.004	0
OTU_1387	3.97	7.484	0.00207663	0.00625561	Enriched	Proteobacteria	Deltaproteobacteria	Myxococcales	Sandaracinaceae	unclassified_Sandaracinaceae	0.004	0
OTU_398	5.498	8.46	0.00391224	0.00987799	Enriched	Proteobacteria	Gammaproteobacteria	JTB23	metagenome	metagenome	0.004	0
OTU_1869	3.732	8.611	0.0394662	0.0670814	Enriched	Proteobacteria	Alphaproteobacteria	Elsterales	unclassified_Elsterales	unclassified_Elsterales	0.004	0
OTU_1200	5.388	8.378	0.00221972	0.00631168	Enriched	Verrucomicrobia	Verrucomicrobiae	Opitutales	Opitutaceae	Opitutus	0.004	0
OTU_1098	3.192	8.372	0.00833543	0.0185452	Enriched	Bacteroidetes	Bacteroidia	Sphingobacteriales	NS11-12_marine_group	metagenome	0.004	0
OTU_725	5.434	8.369	0.0115849	0.0245625	Enriched	Planctomycetes	Pla4_lineage	unclassified_Pla4_lineage	unclassified_Pla4_lineage	unclassified_Pla4_lineage	0.004	0
OTU_1100	2.737	7.484	0.0172746	0.0347491	Enriched	Chloroflexi	Chloroflexia	Thermomicrobiales	JG30-KF-CM45	unclassified_JG30-KF-CM45	0.004	0
OTU_362	3.966	7.907	0.00389503	0.00987799	Enriched	Acidobacteria	Thermoanaerobaculia	Thermoanaerobaculales	Thermoanaerobaculaceae	Thermoanaerobaculaceae_Subgroup_10	0.004	0
OTU_626	5.322	7.378	0.00391224	0.00987799	Enriched	Proteobacteria	Gammaproteobacteria	Betaproteobacteriales	B1-7BS	unclassified_B1-7BS	0.004	0
OTU_1222	5.255	7.372	0.00123725	0.00397289	Enriched	Proteobacteria	Deltaproteobacteria	Bdellovibrionales	Bdellovibrionaceae	OM27_clade	0.004	0
OTU_235	3.425	8.268	0.0394662	0.0670814	Enriched	Verrucomicrobia	Verrucomicrobiae	Pedosphaerales	Pedosphaeraceae	unclassified_Pedosphaeraceae	0.004	0
OTU_636	5.354	7.585	0.00391224	0.00987799	Enriched	Proteobacteria	Deltaproteobacteria	Bdellovibrionales	Bdellovibrionaceae	Bdellovibrio	0.004	0
OTU_502	5.273	7.585	0.00221972	0.00631168	Enriched	Proteobacteria	Deltaproteobacteria	Myxococcales	bacteriap25	unclassified_bacteriap25	0.004	0
OTU_891	5.324	7.484	0.00221972	0.00631168	Enriched	Proteobacteria	Gammaproteobacteria	Nitrosococcales	Nitrosococcaceae	wb1-P19	0.004	0
OTU_260	3.076	8.015	0.0296389	0.0543231	Enriched	Acidobacteria	Acidobacteriia	Solibacterales	Solibacteraceae	Bryobacter	0.004	0
OTU_5066	5.225	7.782	0.00391224	0.00987799	Enriched	Proteobacteria	Gammaproteobacteria	R7C24	unclassified_R7C24	unclassified_R7C24	0.004	0
OTU_878	5.397	8.907	0.0195259	0.037779	Enriched	Proteobacteria	Gammaproteobacteria	Betaproteobacteriales	Rhodocyclaceae	Dechloromonas	0.004	0
OTU_434	5.172	8.393	0.00678283	0.0154873	Enriched	Acidobacteria	Acidobacteriia	Solibacterales	Solibacteraceae	Bryobacter	0.004	0
OTU_371	5.195	8.585	0.0325431	0.0569855	Enriched	Proteobacteria	Deltaproteobacteria	Desulfarculales	Desulfarculaceae	unclassified_Desulfarculaceae	0.004	0
OTU_910	5.492	7.794	0.00391224	0.00987799	Enriched	Proteobacteria	Gammaproteobacteria	Oceanospirillales	Pseudohongiellaceae	Pseudohongiella	0.004	0
OTU_574	3.811	8.106	0.0394662	0.0670814	Enriched	Proteobacteria	Gammaproteobacteria	Steroidobacterales	Steroidobacteraceae	unclassified_Steroidobacteraceae	0.004	0
OTU_610	5.499	8.168	0.00391224	0.00987799	Enriched	Planctomycetes	Phycisphaerae	Phycisphaerales	Phycisphaeraceae	SM1A02	0.004	0
OTU_936	4.013	7.378	0.00359662	0.00974851	Enriched	Proteobacteria	Deltaproteobacteria	Bdellovibrionales	Bdellovibrionaceae	Bdellovibrio	0.004	0
OTU_1008	5.24	7.484	0.00391224	0.00987799	Enriched	Proteobacteria	Gammaproteobacteria	Acidiferrobacterales	Acidiferrobacteraceae	Sulfurifustis	0.004	0
OTU_338	5.297	7.794	0.0115849	0.0245625	Enriched	Proteobacteria	Deltaproteobacteria	Desulfarculales	Desulfarculaceae	unclassified_Desulfarculaceae	0.004	0
OTU_756	5.182	8.484	0.0115849	0.0245625	Enriched	Bacteroidetes	Ignavibacteria	OPB56	unclassified_OPB56	unclassified_OPB56	0.004	0
OTU_1003	5.208	7.378	0.00678283	0.0154873	Enriched	Proteobacteria	Deltaproteobacteria	NB1-j	unclassified_NB1-j	unclassified_NB1-j	0.004	0
OTU_526	5.315	9.069	0.0325431	0.0569855	Enriched	Acidobacteria	Acidobacteriia	Solibacterales	Solibacteraceae	Bryobacter	0.004	0
OTU_1438	3.159	7.46	0.0214916	0.0412544	Enriched	Planctomycetes	OM190	unclassified_OM190	unclassified_OM190	unclassified_OM190	0.004	0
OTU_1250	5.485	7.717	0.00221972	0.00631168	Enriched	Proteobacteria	Alphaproteobacteria	Caulobacterales	Caulobacteraceae	Caulobacter	0.004	0
OTU_827	5.183	8.372	0.00678283	0.0154873	Enriched	Planctomycetes	OM190	metagenome	metagenome	metagenome	0.004	0
OTU_5918	5.408	8.378	0.00391224	0.00987799	Enriched	Bacteroidetes	Bacteroidia	Chitinophagales	Saprospiraceae	unclassified_Saprospiraceae	0.004	0
OTU_781	5.366	8.015	0.00221972	0.00631168	Enriched	Actinobacteria	MB-A2-108	unclassified_MB-A2-108	unclassified_MB-A2-108	unclassified_MB-A2-108	0.004	0
OTU_839	5.348	8.378	0.0115849	0.0245625	Enriched	Chloroflexi	Dehalococcoidia	S085	unclassified_S085	unclassified_S085	0.004	0
OTU_832	5.258	7.372	0.00221972	0.00631168	Enriched	Proteobacteria	Deltaproteobacteria	Bdellovibrionales	Bdellovibrionaceae	Bdellovibrio	0.004	0
OTU_4729	5.175	7.794	0.00678283	0.0154873	Enriched	Proteobacteria	Deltaproteobacteria	Myxococcales	Phaselicystidaceae	Phaselicystis	0.004	0
OTU_876	5.22	7.378	0.00221972	0.00631168	Enriched	Gemmatimonadetes	Gemmatimonadetes	Gemmatimonadales	Gemmatimonadaceae	Gemmatirosa	0.004	0
OTU_991	3.233	8.197	0.016066	0.0326417	Enriched	Verrucomicrobia	Verrucomicrobiae	Chthoniobacterales	Chthoniobacteraceae	Candidatus_Udaeobacter	0.004	0
OTU_565	5.391	7.784	0.0115849	0.0245625	Enriched	Gemmatimonadetes	Gemmatimonadetes	Gemmatimonadales	Gemmatimonadaceae	Gemmatirosa	0.004	0
OTU_913	5.372	7.379	0.00123725	0.00397289	Enriched	Gemmatimonadetes	Gemmatimonadetes	Gemmatimonadales	Gemmatimonadaceae	unclassified_Gemmatimonadaceae	0.004	0
OTU_607	3.134	7.784	0.016066	0.0326417	Enriched	Proteobacteria	Deltaproteobacteria	Myxococcales	Haliangiaceae	Haliangium	0.004	0
OTU_929	3.23	7.484	0.0119432	0.0250602	Enriched	Patescibacteria	Saccharimonadia	Saccharimonadales	unclassified_Saccharimonadales	unclassified_Saccharimonadales	0.004	0
OTU_1137	5.43	8.957	0.0195259	0.037779	Enriched	Planctomycetes	OM190	metagenome	metagenome	metagenome	0.004	0
OTU_1224	5.141	8.106	0.00678283	0.0154873	Enriched	Proteobacteria	Alphaproteobacteria	Elsterales	unclassified_Elsterales	unclassified_Elsterales	0.003	0
OTU_1086	5.03	7.168	0.00391224	0.00987799	Enriched	Proteobacteria	Alphaproteobacteria	Rhodospirillales	Magnetospirillaceae	Magnetospirillum	0.003	0
OTU_3373	4.935	7.648	0.0115849	0.0245625	Enriched	Gemmatimonadetes	BD2-11_terrestrial_group	unclassified_BD2-11_terrestrial_group	unclassified_BD2-11_terrestrial_group	unclassified_BD2-11_terrestrial_group	0.003	0
OTU_860	3.469	7.648	0.0394662	0.0670814	Enriched	Actinobacteria	Actinobacteria	Propionibacteriales	Nocardioidaceae	Nocardioides	0.003	0
OTU_722	4.974	7.484	0.00678283	0.0154873	Enriched	Armatimonadetes	Fimbriimonadia	Fimbriimonadales	Fimbriimonadaceae	metagenome	0.003	0
OTU_831	5.067	7.379	0.00391224	0.00987799	Enriched	Proteobacteria	Alphaproteobacteria	Acetobacterales	Acetobacteraceae	Paracraurococcus	0.003	0
OTU_934	5.145	8.168	0.00678283	0.0154873	Enriched	Spirochaetes	Leptospirae	Leptospirales	Leptospiraceae	Leptonema	0.003	0
OTU_1487	3.521	7.585	0.0367893	0.0631489	Enriched	Planctomycetes	vadinHA49	unclassified_vadinHA49	unclassified_vadinHA49	unclassified_vadinHA49	0.003	0
OTU_388	5.118	7.717	0.0325431	0.0569855	Enriched	Bacteroidetes	Bacteroidia	Sphingobacteriales	AKYH767	metagenome	0.003	0
OTU_801	3.259	8.378	0.045318	0.0760718	Enriched	Proteobacteria	Deltaproteobacteria	Myxococcales	bacteriap25	unclassified_bacteriap25	0.003	0
OTU_5897	4.887	7.784	0.0325431	0.0569855	Enriched	Acidobacteria	Acidobacteriia	Solibacterales	Solibacteraceae	Candidatus_Solibacter	0.003	0
OTU_879	4.905	7.378	0.00678283	0.0154873	Enriched	Proteobacteria	Deltaproteobacteria	Myxococcales	Blfdi19	unclassified_Blfdi19	0.003	0
OTU_4982	4.934	7.612	0.00678283	0.0154873	Enriched	Proteobacteria	Deltaproteobacteria	Myxococcales	BIrii41	unclassified_BIrii41	0.003	0
OTU_1265	3.309	7.372	0.0367893	0.0631489	Enriched	Acidobacteria	Acidobacteriia	Solibacterales	Solibacteraceae	Candidatus_Solibacter	0.003	0
OTU_767	4.795	7.585	0.0115849	0.0245625	Enriched	Proteobacteria	Deltaproteobacteria	Oligoflexales	0319-6G20	metagenome	0.003	0
OTU_753	4.975	7.372	0.00221972	0.00631168	Enriched	Proteobacteria	Deltaproteobacteria	NB1-j	metagenome	metagenome	0.003	0
OTU_556	5.132	7.782	0.00678283	0.0154873	Enriched	Proteobacteria	Deltaproteobacteria	Myxococcales	Haliangiaceae	Haliangium	0.003	0
OTU_600	5.152	8.015	0.0115849	0.0245625	Enriched	Proteobacteria	Alphaproteobacteria	unclassified_Alphaproteobacteria	unclassified_Alphaproteobacteria	unclassified_Alphaproteobacteria	0.003	0
OTU_797	3.6	7.794	0.0367893	0.0631489	Enriched	Verrucomicrobia	Verrucomicrobiae	Pedosphaerales	Pedosphaeraceae	unclassified_Pedosphaeraceae	0.003	0
OTU_1073	4.824	7.132	0.00391224	0.00987799	Enriched	Chloroflexi	Anaerolineae	Ardenticatenales	Ardenticatenaceae	unclassified_Ardenticatenaceae	0.003	0
OTU_1341	4.988	8.045	0.0195259	0.037779	Enriched	Verrucomicrobia	Verrucomicrobiae	Pedosphaerales	Pedosphaeraceae	metagenome	0.003	0
OTU_455	4.998	8.46	0.0195259	0.037779	Enriched	Gemmatimonadetes	Gemmatimonadetes	Gemmatimonadales	Gemmatimonadaceae	unclassified_Gemmatimonadaceae	0.003	0
OTU_761	4.733	7.585	0.00678283	0.0154873	Enriched	Verrucomicrobia	Verrucomicrobiae	Pedosphaerales	Pedosphaeraceae	ADurb.Bin063-1	0.003	0
OTU_793	3.509	7.378	0.0128747	0.0266472	Enriched	Actinobacteria	Actinobacteria	Frankiales	Acidothermaceae	Acidothermus	0.003	0
OTU_998	4.712	7.378	0.0325431	0.0569855	Enriched	Bacteroidetes	Bacteroidia	Chitinophagales	Chitinophagaceae	Ferruginibacter	0.003	0
OTU_1319	4.997	7.648	0.00678283	0.0154873	Enriched	Proteobacteria	Gammaproteobacteria	Xanthomonadales	Rhodanobacteraceae	unclassified_Rhodanobacteraceae	0.003	0
OTU_528	3.074	7.794	0.0244399	0.0459002	Enriched	Acidobacteria	Blastocatellia	Pyrinomonadales	Pyrinomonadaceae	RB41	0.003	0
OTU_1107	4.747	7.46	0.0325431	0.0569855	Enriched	Elusimicrobia	Elusimicrobia	MVP-88	unclassified_MVP-88	unclassified_MVP-88	0.003	0
OTU_1106	5.044	8.963	0.0325431	0.0569855	Enriched	Verrucomicrobia	Verrucomicrobiae	Pedosphaerales	Pedosphaeraceae	unclassified_Pedosphaeraceae	0.003	0
OTU_880	5.136	7.378	0.00123725	0.00397289	Enriched	Proteobacteria	Deltaproteobacteria	Myxococcales	27F-1492R	unclassified_27F-1492R	0.003	0
OTU_188	2.703	7.484	0.0175865	0.0353182	Enriched	Armatimonadetes	Fimbriimonadia	Fimbriimonadales	Fimbriimonadaceae	unclassified_Fimbriimonadaceae	0.003	0
OTU_1182	3.09	7.372	0.0119432	0.0250602	Enriched	Proteobacteria	Deltaproteobacteria	Bdellovibrionales	Bdellovibrionaceae	Bdellovibrio	0.003	0
OTU_739	4.884	7.378	0.00678283	0.0154873	Enriched	Bacteroidetes	Bacteroidia	Bacteroidetes_VC2.1_Bac22	metagenome	metagenome	0.003	0
OTU_868	5.159	7.378	0.00221972	0.00631168	Enriched	Proteobacteria	Gammaproteobacteria	Acidiferrobacterales	Acidiferrobacteraceae	Sulfurifustis	0.003	0
OTU_1867	3.264	7.794	0.0367893	0.0631489	Enriched	Planctomycetes	OM190	unclassified_OM190	unclassified_OM190	unclassified_OM190	0.003	0
OTU_1474	4.914	7.372	0.00678283	0.0154873	Enriched	Actinobacteria	Nitriliruptoria	Euzebyales	Euzebyaceae	unclassified_Euzebyaceae	0.003	0
OTU_532	4.809	7.784	0.0115849	0.0245625	Enriched	Nitrospirae	Nitrospira	Nitrospirales	Nitrospiraceae	Nitrospira	0.003	0
OTU_647	3.386	8.168	0.0128747	0.0266472	Enriched	Actinobacteria	Thermoleophilia	Gaiellales	unclassified_Gaiellales	unclassified_Gaiellales	0.003	0
OTU_774	4.854	7.782	0.0115849	0.0245625	Enriched	Verrucomicrobia	Verrucomicrobiae	Pedosphaerales	Pedosphaeraceae	unclassified_Pedosphaeraceae	0.003	0
OTU_1203	4.798	8.372	0.0325431	0.0569855	Enriched	Proteobacteria	Alphaproteobacteria	Rhodospirillales	Rhodopirillaceae	Defluviicoccus	0.003	0
OTU_2811	5.004	7.911	0.0195259	0.037779	Enriched	Proteobacteria	Deltaproteobacteria	Myxococcales	bacteriap25	unclassified_bacteriap25	0.003	0
OTU_1263	4.951	7.378	0.0195259	0.037779	Enriched	Acidobacteria	Acidobacteriia	Solibacterales	Solibacteraceae	Bryobacter	0.003	0
OTU_1048	2.734	7.612	0.0485082	0.0810375	Enriched	Proteobacteria	Alphaproteobacteria	Rhodobacterales	Rhodobacteraceae	unclassified_Rhodobacteraceae	0.003	0
OTU_349	4.592	7.045	0.0115849	0.0245625	Enriched	Proteobacteria	Gammaproteobacteria	Pseudomonadales	Moraxellaceae	unclassified_Moraxellaceae	0.002	0
OTU_1386	4.664	7.717	0.0195259	0.037779	Enriched	Proteobacteria	Alphaproteobacteria	Caulobacterales	Caulobacteraceae	unclassified_Caulobacteraceae	0.002	0
OTU_867	4.26	7.784	0.0325431	0.0569855	Enriched	Proteobacteria	Alphaproteobacteria	Sphingomonadales	Sphingomonadaceae	Sphingomonas	0.002	0
OTU_457	4.656	8.372	0.0325431	0.0569855	Enriched	Bacteroidetes	Bacteroidia	Sphingobacteriales	env.OPS_17	unclassified_env.OPS_17	0.002	0
OTU_777	4.341	7.015	0.0325431	0.0569855	Enriched	Planctomycetes	Phycisphaerae	Phycisphaerales	Phycisphaeraceae	SM1A02	0.002	0
OTU_5254	4.183	7.17	0.0325431	0.0569855	Enriched	Actinobacteria	0319-7L14	unclassified_0319-7L14	unclassified_0319-7L14	unclassified_0319-7L14	0.002	0
OTU_798	4.378	7.484	0.0325431	0.0569855	Enriched	Proteobacteria	Alphaproteobacteria	unclassified_Alphaproteobacteria	unclassified_Alphaproteobacteria	unclassified_Alphaproteobacteria	0.002	0
OTU_737	4.656	8.106	0.0325431	0.0569855	Enriched	FCPU426	metagenome	metagenome	metagenome	metagenome	0.002	0
OTU_639	4.667	7.484	0.00678283	0.0154873	Enriched	Proteobacteria	Gammaproteobacteria	Salinisphaerales	Solimonadaceae	Polycyclovorans	0.002	0
OTU_904	4.175	7.015	0.0325431	0.0569855	Enriched	Proteobacteria	Deltaproteobacteria	Myxococcales	BIrii41	unclassified_BIrii41	0.002	0
OTU_837	4.063	7.17	0.0195259	0.037779	Enriched	Planctomycetes	Phycisphaerae	Phycisphaerales	Phycisphaeraceae	SM1A02	0.002	0
OTU_729	4.083	7.168	0.0325431	0.0569855	Enriched	FCPU426	metagenome	metagenome	metagenome	metagenome	0.002	0
OTU_677	3.052	7.46	0.0423066	0.0713117	Enriched	Proteobacteria	Gammaproteobacteria	Cellvibrionales	Spongiibacteraceae	BD1-7_clade	0.002	0
OTU_511	4.661	7.372	0.0325431	0.0569855	Enriched	Acidobacteria	Acidobacteriia	Solibacterales	Solibacteraceae	Bryobacter	0.002	0
OTU_1977	4.195	7.378	0.0195259	0.037779	Enriched	Proteobacteria	Alphaproteobacteria	Elsterales	unclassified_Elsterales	unclassified_Elsterales	0.002	0
OTU_4061	4.52	7.232	0.0325431	0.0569855	Enriched	Nitrospirae	Nitrospira	Nitrospirales	Nitrospiraceae	Nitrospira	0.002	0
OTU_456	4.579	7.585	0.0115849	0.0245625	Enriched	Gemmatimonadetes	AKAU4049	unclassified_AKAU4049	unclassified_AKAU4049	unclassified_AKAU4049	0.002	0
OTU_1268	4.637	7.648	0.0325431	0.0569855	Enriched	Rokubacteria	NC10	Rokubacteriales	unclassified_Rokubacteriales	unclassified_Rokubacteriales	0.002	0
OTU_1310	4.178	7.045	0.0195259	0.037779	Enriched	Planctomycetes	Phycisphaerae	Tepidisphaerales	WD2101_soil_group	unclassified_WD2101_soil_group	0.002	0
OTU_1138	4.656	7.907	0.0195259	0.037779	Enriched	Acidobacteria	Acidobacteria_Subgroup_6	unclassified_Acidobacteria_Subgroup_6	unclassified_Acidobacteria_Subgroup_6	unclassified_Acidobacteria_Subgroup_6	0.002	0
OTU_772	4.443	7.378	0.0325431	0.0569855	Enriched	Bacteroidetes	Bacteroidia	Chitinophagales	Chitinophagaceae	Ferruginibacter	0.002	0
OTU_6052	4.038	7.132	0.0195259	0.037779	Enriched	Bacteroidetes	Bacteroidia	Sphingobacteriales	env.OPS_17	unclassified_env.OPS_17	0.002	0
OTU_676	3.206	7.378	0.0394662	0.0670814	Enriched	Verrucomicrobia	Verrucomicrobiae	Pedosphaerales	Pedosphaeraceae	metagenome	0.002	0
OTU_1325	4.257	7.232	0.0325431	0.0569855	Enriched	Actinobacteria	MB-A2-108	unclassified_MB-A2-108	unclassified_MB-A2-108	unclassified_MB-A2-108	0.002	0
OTU_613	4.23	7.379	0.0195259	0.037779	Enriched	Gemmatimonadetes	Longimicrobia	Longimicrobiales	Longimicrobiaceae	unclassified_Longimicrobiaceae	0.002	0
OTU_590	4.627	7.045	0.0115849	0.0245625	Enriched	Proteobacteria	Alphaproteobacteria	Rhizobiales	KF-JG30-B3	metagenome	0.002	0
OTU_861	4.204	7.372	0.0325431	0.0569855	Enriched	Proteobacteria	Alphaproteobacteria	Acetobacterales	Acetobacteraceae	Roseomonas	0.002	0
OTU_4483	4.088	6.794	0.0195259	0.037779	Enriched	Proteobacteria	Alphaproteobacteria	Elsterales	unclassified_Elsterales	unclassified_Elsterales	0.002	0
OTU_813	4.02	6.648	0.0195259	0.037779	Enriched	Gemmatimonadetes	Longimicrobia	Longimicrobiales	Longimicrobiaceae	metagenome	0.002	0
OTU_1097	4.219	7.045	0.0325431	0.0569855	Enriched	Proteobacteria	Alphaproteobacteria	Rhodospirillales	Rhodospirillaceae	unclassified_Rhodospirillaceae	0.002	0
OTU_569	4.661	7.794	0.0325431	0.0569855	Enriched	Bacteroidetes	Bacteroidia	Cytophagales	Microscillaceae	unclassified_Microscillaceae	0.002	0
OTU_687	4.149	7.168	0.0195259	0.037779	Enriched	Proteobacteria	Alphaproteobacteria	Reyranellales	Reyranellaceae	unclassified_Reyranellaceae	0.002	0
OTU_795	4.636	7.372	0.0325431	0.0569855	Enriched	Gemmatimonadetes	S0134_terrestrial_group	unclassified_S0134_terrestrial_group	unclassified_S0134_terrestrial_group	unclassified_S0134_terrestrial_group	0.002	0
OTU_925	4.177	7.372	0.0325431	0.0569855	Enriched	Verrucomicrobia	Verrucomicrobiae	Chthoniobacterales	Chthoniobacteraceae	Chthoniobacter	0.002	0
OTU_1388	3.901	6.72	0.0325431	0.0569855	Enriched	Acidobacteria	Acidobacteriia	Solibacterales	Solibacteraceae	Bryobacter	0.001	0
OTU_1421	3.871	7.132	0.0325431	0.0569855	Enriched	Acidobacteria	Acidobacteria_Subgroup_17	unclassified_Acidobacteria_Subgroup_17	unclassified_Acidobacteria_Subgroup_17	unclassified_Acidobacteria_Subgroup_17	0.001	0
OTU_4113	3.896	7.168	0.0325431	0.0569855	Enriched	Acidobacteria	Acidobacteriia	Solibacterales	Solibacteraceae	Bryobacter	0.001	0
OTU_1350	3.98	7.132	0.0325431	0.0569855	Enriched	Proteobacteria	Alphaproteobacteria	Elsterales	unclassified_Elsterales	unclassified_Elsterales	0.001	0
