# Supplementary material for: Microbiota and functional analyses of nitrogen-fixing bacteria in root-knot nematode parasitism of plants
Source: Microbiome. 2023 Mar 10;11:48. doi: 10.1186/s40168-023-01484-3 (PMC9999639; doi:10.1186/s40168-023-01484-3)
Supplement: Supplementary file 6 — Additional file 5: Table S6. Summary of differential functional pathways between healthy and parasitized root samples in tomato plants. [file 40168_2023_1484_MOESM5_ESM.xls]

## Sheet: Table S6-1 HRC_vs_IRH
Table S6. Summary of differential functional pathways between healthy and parasitized root samples in tomato plants.
	Freq1(HR)	Freq2(IRH)	pValue	qValue	Difference between means
chemoheterotrophy	20.5663	24.8399	5.05e-05	0.000490815	-4.27357
aerobic_chemoheterotrophy	17.6629	23.5609	4.68e-09	1.59e-07	-5.89797
other	8.19336	11.4932	0.0270382	0.0496919	-3.29983
plant_pathogen	1.91898	9.59003	1.67e-08	3.78e-07	-7.67105
plastic_degradation	0.868271	7.97293	1.61e-09	1.09e-07	-7.10466
nitrate_reduction	4.72928	2.16174	0.000455937	0.00221455	2.56754
animal_parasites_or_symbionts	4.69722	1.70055	0.000104369	0.000709708	2.99666
dark_oxidation_of_sulfur_compounds	0.385399	1.69746	0.00115984	0.00438161	-1.31206
nitrogen_fixation	0.225501	1.54351	4.59e-07	7.8e-06	-1.31801
aromatic_compound_degradation	3.74324	1.25025	7.71e-07	1.05e-05	2.49299
fermentation	3.50545	1.08846	0.00193036	0.00596657	2.41699
human_pathogens_all	1.60326	0.816584	0.00133391	0.00431931	0.786677
mammal_gut	2.93635	0.691852	0.00273681	0.00775429	2.2445
human_gut	2.93635	0.691852	0.00273681	0.00809143	2.2445
hydrocarbon_degradation	2.49144	0.642732	8.34e-05	0.000708907	1.84871
aromatic_hydrocarbon_degradation	2.49071	0.642138	8.37e-05	0.000632405	1.84857
nitrate_respiration	1.59647	0.635374	0.000147279	0.000834584	0.961097
nitrogen_respiration	1.59647	0.635374	0.000147279	0.000770385	0.961097
aliphatic_non_methane_hydrocarbon_degradation	2.2137	0.62836	0.000704362	0.00281745	1.58534
chitinolysis	1.12289	0.578652	0.0168955	0.0328255	0.544242
intracellular_parasites	1.49704	0.341846	0.000122753	0.000758839	1.15519
cellulolysis	0.459799	0.246252	0.00125088	0.00447684	0.213546
nitrite_respiration	0.578034	0.176783	0.00981045	0.0202155	0.401251
methylotrophy	0.265445	0.172644	0.0315799	0.0550624	0.092801
methanol_oxidation	0.26523	0.171808	0.0300278	0.0537339	0.0934222
human_pathogens_nosocomia	0.002237	0.154505	1.98e-06	2.24e-05	-0.152268
nitrous_oxide_denitrification	0.526298	0.104981	0.00703241	0.0159401	0.421317
nitrate_denitrification	0.526298	0.104981	0.00703241	0.0170787	0.421317
nitrite_denitrification	0.526298	0.104981	0.00703241	0.0164898	0.421317
denitrification	0.526298	0.104981	0.00703241	0.0154259	0.421317
xylanolysis	0.0205643	0.0612107	0.0167221	0.0334442	-0.0406464
nitrification	0.446446	0.0289978	0.000535149	0.00227438	0.417448
aerobic_ammonia_oxidation	0.386008	0.0245907	0.000476005	0.00215789	0.361417
photoautotrophy	0.220173	0.0119381	0.00513192	0.0139588	0.208235
aerobic_nitrite_oxidation	0.060439	0.00440889	0.00128387	0.00436517	0.0560301
chloroplasts	0.718217	0.00332259	0.00718007	0.0152576	0.714894
sulfur_respiration	0.000562333	0.00325704	0.0381448	0.0648461	-0.0026947
chlorate_reducers	0.00354367	0.00110704	0.0454964	0.0754574	0.00243663
cyanobacteria	0.201379	0.00110556	0.00685643	0.0179322	0.200274
oxygenic_photoautotrophy	0.201379	0.00110556	0.00685643	0.017268	0.200274
knallgas_bacteria	0.000792667	5.04e-05	0.0174074	0.0328807	0.000742296

## Sheet: Table S6-2 HRC_vs_IRK
Table S6. Summary of differential functional pathways between healthy and parasitized root samples in tomato plants.
	Freq1(HR)	Freq2(IRK)	pValue	qValue	Difference between means
chemoheterotrophy	20.5663	25.1995	0.00186863	0.0074745	-4.63319
aerobic_chemoheterotrophy	17.6629	23.4453	0.000224034	0.00152343	-5.78238
other	8.19336	13.2665	0.00892845	0.0242854	-5.07318
plant_pathogen	1.91898	6.21722	0.000281159	0.00159323	-4.29824
plastic_degradation	0.868271	5.31301	0.000241181	0.00149093	-4.44474
nitrate_reduction	4.72928	2.72411	0.0326189	0.0616134	2.00517
animal_parasites_or_symbionts	4.69722	2.17281	0.00614587	0.0199009	2.52441
dark_oxidation_of_sulfur_compounds	0.385399	1.80537	0.000164296	0.00124135	-1.41997
nitrogen_fixation	0.225501	1.42804	0.00562117	0.019112	-1.20254
aromatic_compound_degradation	3.74324	1.0116	8.53e-08	5.8e-06	2.73164
hydrocarbon_degradation	2.49144	0.701522	9.84e-05	0.000956349	1.78992
aromatic_hydrocarbon_degradation	2.49071	0.699454	9.78e-05	0.0011082	1.79126
aliphatic_non_methane_hydrocarbon_degradation	2.2137	0.67285	0.000733566	0.00383711	1.54085
human_pathogens_all	1.60326	0.543406	5.78e-06	9.83e-05	1.05986
methylotrophy	0.265445	0.446068	0.0426182	0.0783253	-0.180623
methanol_oxidation	0.26523	0.445297	0.0433177	0.0775158	-0.180066
nitrate_respiration	1.59647	0.407687	8.71e-07	2.96e-05	1.18878
nitrogen_respiration	1.59647	0.407687	8.71e-07	1.97e-05	1.18878
intracellular_parasites	1.49704	0.356786	0.000124716	0.00106009	1.14025
chitinolysis	1.12289	0.313619	6.56e-05	0.000891731	0.809275
nitrite_respiration	0.578034	0.20895	0.0192458	0.0408974	0.369084
nitrate_denitrification	0.526298	0.1148	0.00898132	0.0234896	0.411498
denitrification	0.526298	0.1148	0.00898132	0.0210596	0.411498
nitrite_denitrification	0.526298	0.1148	0.00898132	0.0226196	0.411498
nitrous_oxide_denitrification	0.526298	0.1148	0.00898132	0.0218118	0.411498
human_pathogens_nosocomia	0.002237	0.102318	0.00127782	0.00543071	-0.100081
nitrification	0.446446	0.0538924	0.00100832	0.00457107	0.392554
aerobic_ammonia_oxidation	0.386008	0.0445814	0.00086678	0.00421008	0.341427
dark_hydrogen_oxidation	0.0325763	0.0163157	0.0255599	0.0526689	0.0162606
chloroplasts	0.718217	0.0105648	0.00772182	0.0218785	0.707652
photoautotrophy	0.220173	0.0104005	0.00484358	0.0173349	0.209773
aerobic_nitrite_oxidation	0.060439	0.00931143	0.00302413	0.0114245	0.0511276
anoxygenic_photoautotrophy_S_oxidizing	0.0187943	0.00786	0.0257892	0.0515785	0.0109343
anoxygenic_photoautotrophy	0.0187943	0.00786	0.0257892	0.0501048	0.0109343
respiration_of_sulfur_compounds	0.015041	0.00431238	0.0123678	0.0280338	0.0107286
sulfate_respiration	0.014257	0.00406571	0.0130646	0.0286579	0.0101913
cyanobacteria	0.201379	0.00254048	0.00722188	0.0223222	0.198839
oxygenic_photoautotrophy	0.201379	0.00254048	0.00722188	0.0213516	0.198839
