# Supplementary material for: Microbiota and functional analyses of nitrogen-fixing bacteria in root-knot nematode parasitism of plants
Source: Microbiome. 2023 Mar 10;11:48. doi: 10.1186/s40168-023-01484-3 (PMC9999639; doi:10.1186/s40168-023-01484-3)
Supplement: Supplementary file 7 — Additional file 6: Table S7. Identification of OTUs related to biological nitrogen-fixation and plant pathogens in tomato root-associated microbiota. [file 40168_2023_1484_MOESM6_ESM.xls]

## Sheet: Table S7.txt
Table S7. Identification of OTUs related to biological nitrogen-fixation and plant pathogens in tomato root-associated microbiota.
# OTUs related to plant pathogen
#OTU ID	HRC	HRS	IRH	IRK	IRS	Taxonomy
OTU_2	1.66477	0.10657	21.8707	13.643	0.58078	Rhizobiales; Rhizobiaceae; Agrobacterium
OTU_11	0.06885	0.1679	2.83089	1.81007	0.43482	Betaproteobacteriales; Burkholderiaceae; Ralstonia
OTU_418	0.00489	0.00178	0.03742	0.05521	0.00934	Bacillales; Paenibacillaceae; Paenibacillus
OTU_4971	0.0455	0.00286	0.03105	0.14056	0.00618	Enterobacteriales; Enterobacteriaceae; Serratia
OTU_9	3.27173	1.48598	1.33599	0.48704	0.58338	Xanthomonadales; Xanthomonadaceae; Stenotrophomonas
OTU_125	2.09892	0.36301	0.0344	0.06289	0.59834	Pseudomonadales; Pseudomonadaceae; Pseudomonas
# OTUs related to nitrogen fixation
#OTU ID	HRC	HRS	IRH	IRK	IRS	Taxonomy
OTU_731	0.22885	0.18431	1.98655	2.37336	0.1871	Rhizobiales; Rhizobiaceae; Ensifer; Sinorhizobium
OTU_81	0.22337	0.12189	1.59388	1.13061	0.06743	Rhizobiales; Beijerinckiaceae; Bosea; Bradyrhizobium
OTU_57	0.09783	0.12975	0.21853	0.12681	0.31064	Rhizobiales; Xanthobacteraceae; Bradyrhizobium
OTU_4728	0.02191	0.01531	0.08524	0.04169	0.00262	Rhizobiales; Rhizobiaceae; Sinorhizobium
OTU_192	0.08296	0.27347	0.00051	0.00163	0.01044	Cellvibrionales; Cellvibrionaceae; Cellvibrio
OTU_1086	0.00317	0.0269	0	0	0.00467	Rhodospirillales; Magnetospirillaceae; Magnetospirillum
