# Supplementary material for: Microbiota and functional analyses of nitrogen-fixing bacteria in root-knot nematode parasitism of plants
Source: Microbiome. 2023 Mar 10;11:48. doi: 10.1186/s40168-023-01484-3 (PMC9999639; doi:10.1186/s40168-023-01484-3)
Supplement: Supplementary file 8 — Additional file 7: Table S8. Specific proteins identified in parasitized root samples of tomatoes from metaproteomic analysis. [file 40168_2023_1484_MOESM7_ESM.xlsx]

## Sheet: Annotation_Combine
Table S8. Specific proteins identified in parasitized root samples of tomatoes from metaproteomic analysis.
Protein accession	Protein description	Gene name	Bacterial name	NKHRE_1	NKHRE_2	NKHRE_3	NKHRE_4	NKRE_1	NKRE_2	NKRE_3	NKRE_4
Q6WB63	Phosphonates import ATP-binding protein PhnC	phnC	Alcaligenes faecalis	1.193	0.747	1.311	0.711	1.067	1.199	1.154	0.797
B8J823	Threonine--tRNA ligase	thrS	Anaeromyxobacter dehalogenans	0.364	0.467	0.483	0.829	2.274	1.555	0.63	1.51
Q6G4R4	DNA mismatch repair protein MutL	mutL	Bartonella henselae	0.473	0.591	0.665	0.852	1.787	1.373	1.006	1.375
P06009	Reaction center protein L chain	pufL	Blastochloris viridis	0.538	0.58	0.597	0.572	3.452	0.969	0.734	0.742
P59348	UPF0229 protein bll6755	bll6755	Bradyrhizobium diazoefficiens	0.369	0.437	0.541	0.632	2.344	1.637	1.041	1.164
P06117	Nitrogenase iron protein	nifH	Bradyrhizobium diazoefficiens	0.961	1.151	1.041	1.006	0.83	1.044	1.201	0.887
A0A087WNH6	Adenosylhomocysteinase	ahcY	Bradyrhizobium elkanii	1.07	1.255	1.013	0.989	0.819	0.75	1.128	1.077
A4YVC7	2-dehydro-3-deoxyphosphooctonate aldolase	kdsA	Bradyrhizobium sp.	0.625	1.112	1.182	1.068	0.792	0.865	1.441	1.025
A5EK97	NADH-quinone oxidoreductase subunit D	nuoD	Bradyrhizobium sp.	0.753	1.129	1.21	1.476	0.659	0.946	0.819	1.069
Q02940	Beta-lactamase	penA	Burkholderia multivorans	0.959	0.977	1.025	1.387	0.91	0.871	0.774	1.165
Q63K34	Translocator protein BipB	bipB	Burkholderia pseudomallei	0.839	0.602	0.505	0.605	2.575	1.705	0.575	0.771
Q1JU72	Fluoroacetate dehalogenase	fac-dex	Burkholderia sp.	0.074	0.203	0.07	0.276	3.774	2.734	0.28	0.805
Q2SZF9	Glutamate 5-kinase	proB	Burkholderia thailandensis	0.985	0.976	1.251	0.994	0.809	1.01	1.121	0.98
Q11FK9	Molybdenum cofactor guanylyltransferase	mobA	Chelativorans sp.	0.553	0.581	0.545	0.77	2.102	1.632	0.761	1.193
Q11HJ2	Nicotinate phosphoribosyltransferase	pncB	Chelativorans sp.	0.974	0.746	0.766	1.123	1.204	0.903	1.771	0.669
Q1LIF3	Peptide chain release factor 1	prfA	Cupriavidus metallidurans
P46368	Acetaldehyde dehydrogenase 2	acoD	Cupriavidus necator	0.922	1.248	0.926	1.099	1.018	1.129	0.834	0.921
Q59106	2-oxoglutarate dehydrogenase E1 component	odhA	Cupriavidus necator	0.486	0.552	0.674	0.662	1.982	1.839	0.929	1.04
P19911	Fructose-1,6-bisphosphatase class 1 2 Cupriavidus necator	fbp2	Cupriavidus necator	0.9	0.768	1.352	1.093	0.731	1.092	1.189	1.005
Q11PY2	Anthranilate phosphoribosyltransferase	trpD	Cytophaga hutchinsonii	0.445	0.469	0.559	0.721	1.945	1.76	0.69	1.533
P60001	Chlorate reductase assembly chaperone protein	clrD	Ideonella dechloratans	0.462	0.427	0.541	0.518	2.441	2.175	0.52	1.089
A6T4D6	tRNA modification GTPase MnmE	mnmE	Janthinobacterium sp.	0.413	0.481	0.473	0.666	2.629	1.481	0.64	1.353
A6T0H8	3-octaprenyl-4-hydroxybenzoate carboxy-lyase	ubiD	Janthinobacterium sp.	0.319	0.235	0.24	0.528	3.305	1.906	0.756	0.905
B1Y0P9	Glycogen synthase	glgA	Leptothrix cholodnii	1.247	2.145	0.709	0.719	0.783	1.329	0.539	0.623
B1Y1L9	Glycerol kinase	glpK	Leptothrix cholodnii	0.544	0.727	0.775	0.74	1.952	1.465	0.79	1.145
Q98LX5	Glutamine--fructose-6-phosphate aminotransferase [isomerizing]	glmS	Mesorhizobium japonicum	1.894	0.842	0.709	0.747	1.412	0.864	0.909	0.786
Q98DT6	Aliphatic sulfonates import ATP-binding protein SsuB 1	ssuB1	Mesorhizobium japonicum	0.454	0.381	0.456	0.496	3.214	1.838	0.518	0.836
B0UJI8	tRNA uridine 5-carboxymethylaminomethyl modification enzyme MnmG	mnmG	Methylobacterium sp.	0.102	0.416	0.268	6.337	0.227	0.21	0.084	0.078
Q1D359	Protein-glutamate methylesterase/protein-glutamine glutaminase 1	cheB1	Myxococcus xanthus	0.988	1.083	0.991	1.06	1.012	0.999	1.244	0.753
Q1D8S7	NADH-quinone oxidoreductase subunit D	nuoD	Myxococcus xanthus
Q1QMM1	Glutamine--tRNA ligase	glnS	Nitrobacter hamburgensis	1.002	1.13	0.92	0.769	1.077	1.173	1.12	0.944
Q3SRB3	Ribonuclease 3	rnc	Nitrobacter winogradskyi	0.218	0.25	0.4	0.575	1.944	2.613	1.095	1.093
Q82VC2	Exodeoxyribonuclease 7 large subunit	xseA	Nitrosomonas europaea	1.108	1.196	0.874	1.026	0.887	0.9	1.031	1.077
Q0AFW3	2-C-methyl-D-erythritol 4-phosphate cytidylyltransferase	ispD	Nitrosomonas eutropha		0.106		0.205	2.531	2.063	0.578	0.683
Q2Y807	GTPase Obg	obg	Nitrosospira multiformis	0.595	0.599	0.705	0.684	2.244	1.499	0.885	0.954
A6X6Q6	Flagellar hook-basal body complex protein FliE	fliE	Ochrobactrum anthropi	1.043	1.337	1.202	1.291	0.585	0.717	0.916	0.984
A6WXQ3	Peptide chain release factor 1	prfA	Ochrobactrum anthropi	1.027	1.272	0.791	0.813	1.055	0.952	1.261	0.954
Q146Y4	Aspartyl/glutamyl-tRNA(Asn/Gln) amidotransferase subunit B	gatB	Paraburkholderia xenovorans	0.716	0.415	0.676	0.513	3.75	1.034	0.426	0.669
A7HPE1	3-phosphoshikimate 1-carboxyvinyltransferase	aroA	Parvibaculum lavamentivorans	1.04	1.056	1.095	1.089	1.064	0.882	1.009	0.881
A1VPQ8	ATP synthase subunit alpha 2	atpA2	Polaromonas naphthalenivorans	1.095	1.472	0.804	0.737	1.098	1.221	0.868	0.827
A4SYU0	3-hydroxyacyl-[acyl-carrier-protein] dehydratase FabZ	fabZ	Polynucleobacter asymbioticus	0.646	0.577	0.577	0.783	1.888	1.654	0.872	1.146
Q2K4X9	Adenylosuccinate synthetase	purA	Rhizobium etli	0.716	0.872	0.738	0.806	1.315	1.539	0.887	1.247
Q2K967	Serine--tRNA ligase	serS	Rhizobium etli	0.994	1.033	1.286	0.952	0.828	1.024	1.102	0.912
P33700	Succinoglycan biosynthesis protein ExoU	exoU	Rhizobium meliloti	0.273	0.446	0.451	0.732	2.491	2.026	0.525	1.198
Q92RN6	Probable galactose dehydrogenase GalD	galD	Rhizobium meliloti	0.867	1.019	1.135	1.047	0.919	1.03	0.94	1.144
Q92ZQ3	10 kDa chaperonin 4	groS4	Rhizobium meliloti	0.793	0.62	1.015	1.105	0.982	1.588	0.588	1.402
Q92QB5	Phosphoribosyl-AMP cyclohydrolase	hisI	Rhizobium meliloti	0.172	0.121	0.057	0.265	4.133	2.108	0.819	0.571
P25196	Nodulation protein NolF	nolF	Rhizobium meliloti	0.6	0.538	0.528	3.358	0.713	0.706	0.38	0.643
P60363	K(+)-insensitive pyrophosphate-energized proton pump	hppA	Rhodopseudomonas palustris	0.321	0.443	0.418	0.696	2.263	2.046	0.697	1.261
B4SNY7	Cell division topological specificity factor	minE	Stenotrophomonas maltophilia	0.299	0.302	0.529	0.453	3.316	1.979	0.627	0.707
B4SPV3	Fe/S biogenesis protein NfuA	nfuA	Stenotrophomonas maltophilia	0.778	1.02	1.266	1.168	0.76	1.049	0.823	1.219
Q3SJH5	UPF0229 protein Tbd_1233	Tbd_1233	Thiobacillus denitrificans	0.206	0.296	0.295	0.657	2.722	2.169	0.596	1.215
A7IMA0	Aspartate carbamoyltransferase	pyrB	Xanthobacter autotrophicus	0.983	0.989	0.841	0.899	1.289	1.21	0.969	0.802
