# Supplementary material for: Microbiota and functional analyses of nitrogen-fixing bacteria in root-knot nematode parasitism of plants
Source: Microbiome. 2023 Mar 10;11:48. doi: 10.1186/s40168-023-01484-3 (PMC9999639; doi:10.1186/s40168-023-01484-3)
Supplement: Supplementary file 9 — Additional file 8: Table S10. Summary of differential OTUs between healthy and parasitized root samples collected from tomato plants amended with different nitrogen sources. [file 40168_2023_1484_MOESM8_ESM.xls]

## Sheet: S10-1_parasitized vs healthy
Table S10. Summary of differential OTUs between healthy and parasitized root samples collected from tomato plants amended with different nitrogen sources.
R_Parasitized-non gall_R_healthy	logFC	logCPM	PValue	FDR	level	Phylum	Class	Order	Family	Genus	MeanA	MeanB
OTU_3	-1.858	19.825	0.00989282	0.173706	Enriched	Proteobacteria	Gammaproteobacteria	Pseudomonadales	Pseudomonadaceae	Pseudomonas	5.887	21.345
OTU_22	-1.346	14.749	0.0032595	0.0786131	Enriched	Proteobacteria	Betaproteobacteria	Burkholderiales	Burkholderiaceae	Ralstonia	0.472	1.2
OTU_584	-4.804	13.657	0.001902	0.0536364	Enriched	Proteobacteria	Betaproteobacteria	Burkholderiales	Comamonadaceae	Acidovorax	0.008	0.234
OTU_262	-2.511	12.719	0.0117995	0.180669	Enriched	Proteobacteria	Betaproteobacteria	Burkholderiales	Comamonadaceae	Roseateles	0.017	0.098
OTU_228	-2.968	12.284	0.0013559	0.0428562	Enriched	Proteobacteria	Alphaproteobacteria	Sphingomonadales	Sphingomonadaceae	Sphingomonas	0.011	0.087
OTU_1055	-2.715	11.287	0.0104717	0.173706	Enriched	Actinobacteria	Actinobacteria	Mycobacteriales	Mycobacteriaceae	Mycobacterium	0.008	0.053
OTU_80	-1.261	10.167	0.0121727	0.180669	Enriched	Proteobacteria	Alphaproteobacteria	Rhizobiales	unclassified_Rhizobiales	unclassified_Rhizobiales	0.017	0.04
OTU_196	-1.539	9.84	0.0132317	0.186567	Enriched	Proteobacteria	Alphaproteobacteria	Rhizobiales	Rhizobiaceae	Pararhizobium	0.012	0.035
OTU_732	-1.165	10.415	0.00334524	0.0786131	Enriched	Actinobacteria	Thermoleophilia	Solirubrobacterales	unclassified_Solirubrobacterales	unclassified_Solirubrobacterales	0.014	0.032
OTU_992	-3.64	9.989	7.61e-05	0.00715606	Enriched	Proteobacteria	Alphaproteobacteria	Rhizobiales	Boseaceae	Bosea	0.002	0.031
OTU_4680	-0.367	11.341	0.0151335	0.193984	Enriched	Actinobacteria	Actinobacteria	unclassified_Actinobacteria	unclassified_Actinobacteria	unclassified_Actinobacteria	0.02	0.025
OTU_7504	-1.192	9.114	0.0142688	0.191609	Enriched	Actinobacteria	Actinobacteria	Pseudonocardiales	Pseudonocardiaceae	Allokutzneria	0.007	0.016
OTU_641	-2.534	8.965	0.00112823	0.0428562	Enriched	Proteobacteria	Alphaproteobacteria	Rhizobiales	unclassified_Rhizobiales	unclassified_Rhizobiales	0.002	0.013
OTU_134	0.697	14.624	0.00530321	0.115039	Depleted	Proteobacteria	Alphaproteobacteria	Rhizobiales	Devosiaceae	Devosia	0.227	0.14
OTU_292	2.949	13.338	0.00126744	0.0428562	Depleted	Actinobacteria	Actinobacteria	Propionibacteriales	Propionibacteriaceae	Microlunatus	0.178	0.023
OTU_569	1.894	12.909	0.00960527	0.173706	Depleted	Actinobacteria	Actinobacteria	Propionibacteriales	Nocardioidaceae	Nocardioides	0.058	0.016
OTU_380	3.105	12.885	0.00868477	0.173706	Depleted	Actinobacteria	Actinobacteria	Streptomycetales	Streptomycetaceae	Streptomyces	0.104	0.012
OTU_1	11.698	19.787	4.27e-05	0.00602264	Depleted	Proteobacteria	Gammaproteobacteria	Enterobacterales	unclassified_Enterobacterales	unclassified_Enterobacterales	18.643	0.006
OTU_271	2.418	12.034	0.00136775	0.0428562	Depleted	Actinobacteria	Actinobacteria	Propionibacteriales	Nocardioidaceae	Nocardioides	0.035	0.006
OTU_272	4.212	13.095	0.000892824	0.0428562	Depleted	Proteobacteria	Betaproteobacteria	Burkholderiales	Alcaligenaceae	Achromobacter	0.098	0.005
OTU_193	6.367	15.423	0.000182392	0.0128586	Depleted	Actinobacteria	Actinobacteria	Micrococcales	Microbacteriaceae	Microbacterium	0.223	0.003
OTU_96	7.825	13.785	7.37e-06	0.00207839	Depleted	Proteobacteria	Gammaproteobacteria	Enterobacterales	Enterobacteriaceae	Enterobacter	0.31	0.001

## Sheet: S10-2_parasitiz-gall vs healthy
Table S10. Summary of differential OTUs between healthy and parasitized root samples collected from tomato plants amended with different nitrogen sources.
R_parasitized-gall_R_healthy	logFC	logCPM	PValue	FDR	level	Phylum	Class	Order	Family	Genus	MeanA	MeanB
OTU_4	-2.203	19.132	0.00134493	0.0208969	Enriched	Actinobacteria	Actinobacteria	Streptomycetales	Streptomycetaceae	unclassified_Streptomycetaceae	4.708	21.675
OTU_3	-0.607	19.01	0.0300919	0.1182	Enriched	Proteobacteria	Gammaproteobacteria	Pseudomonadales	Pseudomonadaceae	Pseudomonas	5.887	8.965
OTU_22	-2.934	18.233	0.0329099	0.120527	Enriched	Proteobacteria	Betaproteobacteria	Burkholderiales	Burkholderiaceae	Ralstonia	0.472	3.609
OTU_68	-3.229	15.473	0.000120938	0.00426307	Enriched	Proteobacteria	Betaproteobacteria	Burkholderiales	Comamonadaceae	Variovorax	0.109	1.023
OTU_27	-1.262	15.184	0.0491708	0.151984	Enriched	Actinobacteria	Actinobacteria	Micrococcales	Microbacteriaceae	unclassified_Microbacteriaceae	0.417	1
OTU_12	-0.918	15.178	0.0201732	0.105349	Enriched	Actinobacteria	Actinobacteria	Pseudonocardiales	Pseudonocardiaceae	Lentzea	0.502	0.949
OTU_42	-1.874	14.956	0.00725164	0.0584275	Enriched	Proteobacteria	Alphaproteobacteria	Rhizobiales	Boseaceae	Bosea	0.219	0.805
OTU_75	-3.176	13.897	8.79e-06	0.00212897	Enriched	Proteobacteria	Alphaproteobacteria	Rhizobiales	Rhizobiaceae	Ensifer	0.064	0.575
OTU_262	-4.873	15.613	0.00821247	0.0618689	Enriched	Proteobacteria	Betaproteobacteria	Burkholderiales	Comamonadaceae	Roseateles	0.017	0.506
OTU_66	-1.053	14.158	0.00666127	0.0560259	Enriched	Actinobacteria	Actinobacteria	Pseudonocardiales	Pseudonocardiaceae	Lentzea	0.229	0.474
OTU_71	-1.653	13.75	0.00788688	0.0617806	Enriched	Proteobacteria	Alphaproteobacteria	Rhizobiales	Devosiaceae	Devosia	0.105	0.331
OTU_228	-4.709	14.345	0.000102852	0.00414347	Enriched	Proteobacteria	Alphaproteobacteria	Sphingomonadales	Sphingomonadaceae	Sphingomonas	0.011	0.289
OTU_2692	-2.016	13.624	0.0067549	0.0560259	Enriched	Actinobacteria	Actinobacteria	Streptomycetales	Streptomycetaceae	unclassified_Streptomycetaceae	0.067	0.271
OTU_226	-3.26	13.192	0.00287558	0.0333316	Enriched	Proteobacteria	Alphaproteobacteria	Rhizobiales	Rhizobiaceae	Ensifer	0.023	0.226
OTU_483	-4.666	14.289	0.00100421	0.0189208	Enriched	Proteobacteria	Alphaproteobacteria	Rhizobiales	Rhizobiaceae	Rhizobium	0.009	0.22
OTU_655	-4.686	14.37	0.0128952	0.0826464	Enriched	Proteobacteria	Alphaproteobacteria	Rhizobiales	Rhizobiaceae	unclassified_Rhizobiaceae	0.008	0.208
OTU_992	-6.3	13.26	0.000101042	0.00414347	Enriched	Proteobacteria	Alphaproteobacteria	Rhizobiales	Boseaceae	Bosea	0.002	0.196
OTU_718	-1.558	12.651	0.0307535	0.1182	Enriched	Proteobacteria	Alphaproteobacteria	Rhizobiales	Phyllobacteriaceae	Mesorhizobium	0.048	0.143
OTU_85	-1.086	12.59	0.0495834	0.151984	Enriched	Proteobacteria	Gammaproteobacteria	Xanthomonadales	Xanthomonadaceae	Lysobacter	0.062	0.131
OTU_584	-3.968	13.409	0.000302027	0.00828188	Enriched	Proteobacteria	Betaproteobacteria	Burkholderiales	Comamonadaceae	Acidovorax	0.008	0.131
OTU_867	-1.229	12.214	0.00833695	0.0618689	Enriched	Actinobacteria	Actinobacteria	unclassified_Actinobacteria	unclassified_Actinobacteria	unclassified_Actinobacteria	0.053	0.124
OTU_196	-3.094	11.935	4.55e-05	0.00345956	Enriched	Proteobacteria	Alphaproteobacteria	Rhizobiales	Rhizobiaceae	Pararhizobium	0.012	0.103
OTU_1803	-3.791	11.704	0.0305435	0.1182	Enriched	Proteobacteria	Betaproteobacteria	Burkholderiales	Comamonadaceae	unclassified_Comamonadaceae	0.007	0.092
OTU_4129	-1.941	12.348	0.0146612	0.0874617	Enriched	Actinobacteria	Actinobacteria	Pseudonocardiales	Pseudonocardiaceae	Lentzea	0.022	0.087
OTU_711	-5.565	12.116	6.13e-05	0.00345956	Enriched	Proteobacteria	Alphaproteobacteria	Rhizobiales	unclassified_Rhizobiales	unclassified_Rhizobiales	0.002	0.084
OTU_194	-1.44	11.941	0.00165036	0.02327	Enriched	Proteobacteria	Alphaproteobacteria	Rhizobiales	Bradyrhizobiaceae	Bradyrhizobium	0.03	0.081
OTU_730	-2.035	12.305	0.0261319	0.113372	Enriched	Proteobacteria	Betaproteobacteria	Burkholderiales	Comamonadaceae	unclassified_Comamonadaceae	0.019	0.079
OTU_891	-1.295	11.476	0.0246243	0.108823	Enriched	Actinobacteria	Actinobacteria	unclassified_Actinobacteria	unclassified_Actinobacteria	unclassified_Actinobacteria	0.031	0.076
OTU_80	-1.977	11.038	0.00486766	0.045756	Enriched	Proteobacteria	Alphaproteobacteria	Rhizobiales	unclassified_Rhizobiales	unclassified_Rhizobiales	0.017	0.066
OTU_706	-0.839	10.863	0.0246217	0.108823	Enriched	Proteobacteria	Alphaproteobacteria	Rhizobiales	Bradyrhizobiaceae	unclassified_Bradyrhizobiaceae	0.03	0.054
OTU_6193	-3.119	10.573	0.000825946	0.0179167	Enriched	Actinobacteria	Actinobacteria	Streptomycetales	Streptomycetaceae	unclassified_Streptomycetaceae	0.006	0.052
OTU_5441	-3.285	11.451	0.0319112	0.119059	Enriched	Actinobacteria	Actinobacteria	Streptomycetales	Streptomycetaceae	unclassified_Streptomycetaceae	0.005	0.052
OTU_5519	-1.96	11.549	0.0246243	0.108823	Enriched	Actinobacteria	Actinobacteria	Streptomycetales	Streptomycetaceae	unclassified_Streptomycetaceae	0.013	0.05
OTU_489	-3.477	11.878	0.00413835	0.0409138	Enriched	Proteobacteria	Gammaproteobacteria	Xanthomonadales	Xanthomonadaceae	Lysobacter	0.004	0.048
OTU_187	-1.624	9.988	0.0214601	0.108823	Enriched	Proteobacteria	Alphaproteobacteria	Rhizobiales	Hyphomicrobiaceae	unclassified_Hyphomicrobiaceae	0.014	0.044
OTU_3411	-1.745	10.742	0.0144719	0.0874617	Enriched	unclassified	unclassified	unclassified	unclassified	unclassified	0.011	0.038
OTU_438	-1.473	9.958	0.0389647	0.131634	Enriched	Proteobacteria	Alphaproteobacteria	Rhizobiales	unclassified_Rhizobiales	unclassified_Rhizobiales	0.012	0.034
OTU_2690	-1.252	10.078	0.0302687	0.1182	Enriched	Actinobacteria	Actinobacteria	Streptomycetales	Streptomycetaceae	unclassified_Streptomycetaceae	0.014	0.033
OTU_1212	-1.421	10.692	0.0399584	0.131634	Enriched	unclassified	unclassified	unclassified	unclassified	unclassified	0.012	0.031
OTU_6223	-3.085	10.145	0.00231527	0.0296776	Enriched	Actinobacteria	Actinobacteria	Streptomycetales	Streptomycetaceae	unclassified_Streptomycetaceae	0.004	0.031
OTU_3256	-1.213	9.889	0.0239163	0.108823	Enriched	unclassified	unclassified	unclassified	unclassified	unclassified	0.013	0.03
OTU_2238	-0.29	10.897	0.0479445	0.151984	Enriched	Actinobacteria	Actinobacteria	unclassified_Actinobacteria	unclassified_Actinobacteria	unclassified_Actinobacteria	0.024	0.03
OTU_412	-1.753	10.19	0.0169797	0.0938879	Enriched	Proteobacteria	Betaproteobacteria	Burkholderiales	Comamonadaceae	unclassified_Comamonadaceae	0.009	0.029
OTU_551	-1.281	9.275	0.0125976	0.0826165	Enriched	Proteobacteria	Betaproteobacteria	Burkholderiales	Comamonadaceae	Ramlibacter	0.009	0.022
OTU_5647	-1.412	9.94	0.0294963	0.1182	Enriched	Actinobacteria	Actinobacteria	unclassified_Actinobacteria	unclassified_Actinobacteria	unclassified_Actinobacteria	0.007	0.02
OTU_1633	-2.403	9.765	0.0162536	0.0916705	Enriched	Proteobacteria	Alphaproteobacteria	Rhizobiales	Phyllobacteriaceae	unclassified_Phyllobacteriaceae	0.004	0.019
OTU_1121	-1.079	9.689	0.0310169	0.1182	Enriched	Bacteroidetes	Chitinophagia	Chitinophagales	Chitinophagaceae	Niastella	0.006	0.013
OTU_5	2.478	18.664	0.0201408	0.105349	Depleted	Actinobacteria	Actinobacteria	Streptomycetales	Streptomycetaceae	Streptomyces	9.814	1.762
OTU_7	2.076	16.845	0.0401438	0.131634	Depleted	Actinobacteria	Actinobacteria	Micromonosporales	Micromonosporaceae	unclassified_Micromonosporaceae	2.808	0.666
OTU_16	1.97	15.893	0.0375998	0.130903	Depleted	Actinobacteria	Actinobacteria	Micrococcales	Microbacteriaceae	Microbacterium	1.086	0.277
OTU_13	2.714	15.878	0.0232673	0.108823	Depleted	Actinobacteria	Actinobacteria	Pseudonocardiales	Pseudonocardiaceae	Pseudonocardia	1.166	0.178
OTU_65	2.327	15.183	0.0132262	0.0828844	Depleted	Actinobacteria	Actinobacteria	Pseudonocardiales	Pseudonocardiaceae	Pseudonocardia	0.542	0.108
OTU_89	1.139	13.624	0.01009	0.0729588	Depleted	Actinobacteria	Actinobacteria	Micrococcales	Microbacteriaceae	Agromyces	0.233	0.106
OTU_45	1.244	12.857	0.028716	0.1182	Depleted	Firmicutes	Bacilli	Bacillales	Bacillaceae_1	unclassified_Bacillaceae_1	0.176	0.074
OTU_335	0.697	12.982	0.0275808	0.117845	Depleted	Actinobacteria	Actinobacteria	Pseudonocardiales	Pseudonocardiaceae	Pseudonocardia	0.111	0.068
OTU_93	1.303	12.927	0.0375998	0.130903	Depleted	Actinobacteria	Actinobacteria	Micrococcales	Microbacteriaceae	Microbacterium	0.158	0.064
OTU_281	1.303	12.946	0.0400362	0.131634	Depleted	Actinobacteria	Actinobacteria	Pseudonocardiales	Pseudonocardiaceae	Pseudonocardia	0.125	0.051
OTU_40	3.836	15.651	0.000188031	0.00589164	Depleted	Actinobacteria	Actinobacteria	Pseudonocardiales	Pseudonocardiaceae	Pseudonocardia	0.723	0.051
OTU_122	1.934	14.435	0.0352622	0.125873	Depleted	Actinobacteria	Actinobacteria	Pseudonocardiales	Pseudonocardiaceae	Actinophytocola	0.19	0.05
OTU_270	1.167	13.233	0.0246975	0.108823	Depleted	Actinobacteria	Actinobacteria	Propionibacteriales	Nocardioidaceae	Nocardioides	0.104	0.046
OTU_50	1.082	11.839	0.0495609	0.151984	Depleted	Actinobacteria	Actinobacteria	Propionibacteriales	Nocardioidaceae	unclassified_Nocardioidaceae	0.071	0.034
OTU_292	2.503	13.338	0.00578906	0.0526617	Depleted	Actinobacteria	Actinobacteria	Propionibacteriales	Propionibacteriaceae	Microlunatus	0.178	0.031
OTU_91	2.909	14.759	0.0494408	0.151984	Depleted	Actinobacteria	Actinobacteria	Micrococcales	Microbacteriaceae	Agromyces	0.226	0.03
OTU_318	2.374	13.088	0.0123043	0.0826165	Depleted	Actinobacteria	Actinobacteria	Pseudonocardiales	Pseudonocardiaceae	Pseudonocardia	0.134	0.026
OTU_303	1.488	11.592	0.0158341	0.0911271	Depleted	Actinobacteria	Actinobacteria	Micrococcales	Microbacteriaceae	Agromyces	0.065	0.023
OTU_33	2.649	14.649	0.0182091	0.0987491	Depleted	Proteobacteria	Alphaproteobacteria	Sphingomonadales	Erythrobacteraceae	Altererythrobacter	0.141	0.022
OTU_218	3.531	15.188	0.00275698	0.0333316	Depleted	Actinobacteria	Actinobacteria	Pseudonocardiales	Pseudonocardiaceae	Amycolatopsis	0.234	0.02
OTU_134	3.619	14.624	0.00299855	0.0333316	Depleted	Proteobacteria	Alphaproteobacteria	Rhizobiales	Devosiaceae	Devosia	0.227	0.018
OTU_346	2.718	12.118	0.00420744	0.0409138	Depleted	Actinobacteria	Actinobacteria	Pseudonocardiales	Pseudonocardiaceae	Pseudonocardia	0.11	0.017
OTU_102	3.932	13.461	0.00104356	0.0189208	Depleted	Actinobacteria	Actinobacteria	Pseudonocardiales	Pseudonocardiaceae	Actinomycetospora	0.256	0.017
OTU_321	2.443	13.066	0.0148871	0.0874617	Depleted	Actinobacteria	Actinobacteria	Micrococcales	Promicromonosporaceae	Cellulosimicrobium	0.089	0.016
OTU_271	1.422	12.034	0.0307535	0.1182	Depleted	Actinobacteria	Actinobacteria	Propionibacteriales	Nocardioidaceae	Nocardioides	0.035	0.013
OTU_750	2.153	10.944	0.0218325	0.108823	Depleted	Actinobacteria	Actinobacteria	Pseudonocardiales	Pseudonocardiaceae	Pseudonocardia	0.04	0.009
OTU_294	2.203	11.6	0.0125407	0.0826165	Depleted	Actinobacteria	Actinobacteria	Propionibacteriales	Nocardioidaceae	Marmoricola	0.043	0.009
OTU_272	3.527	13.095	0.00354335	0.0370083	Depleted	Proteobacteria	Betaproteobacteria	Burkholderiales	Alcaligenaceae	Achromobacter	0.098	0.008
OTU_459	3.763	12.757	0.00307313	0.0333316	Depleted	Actinobacteria	Actinobacteria	Pseudonocardiales	Pseudonocardiaceae	Pseudonocardia	0.102	0.007
OTU_189	2.609	11.459	0.00655655	0.0560259	Depleted	Proteobacteria	Alphaproteobacteria	Rhizobiales	unclassified_Rhizobiales	unclassified_Rhizobiales	0.042	0.007
OTU_1	11.549	19.787	1.51e-05	0.00212897	Depleted	Proteobacteria	Gammaproteobacteria	Enterobacterales	unclassified_Enterobacterales	unclassified_Enterobacterales	18.643	0.006
OTU_898	3.1	11.451	0.00140795	0.0208969	Depleted	Actinobacteria	Actinobacteria	Pseudonocardiales	Pseudonocardiaceae	Pseudonocardia	0.049	0.006
OTU_608	1.384	9.553	0.0320868	0.119059	Depleted	Actinobacteria	Actinobacteria	Propionibacteriales	Nocardioidaceae	Nocardioides	0.017	0.006
OTU_600	2.455	10.88	0.0111428	0.0785569	Depleted	Actinobacteria	Actinobacteria	Propionibacteriales	Nocardioidaceae	Nocardioides	0.031	0.006
OTU_1122	2.504	11.476	0.023374	0.108823	Depleted	Actinobacteria	Actinobacteria	Kineosporiales	Kineosporiaceae	unclassified_Kineosporiaceae	0.035	0.006
OTU_290	3.28	12.627	0.0342304	0.123756	Depleted	Actinobacteria	Actinobacteria	Micrococcales	Micrococcaceae	Arthrobacter	0.06	0.006
OTU_380	4.407	12.885	0.00131338	0.0208969	Depleted	Actinobacteria	Actinobacteria	Streptomycetales	Streptomycetaceae	Streptomyces	0.104	0.005
OTU_571	2.779	11.847	0.00054803	0.0128787	Depleted	Actinobacteria	Actinobacteria	Propionibacteriales	Nocardioidaceae	Nocardioides	0.038	0.005
OTU_193	5.699	15.423	0.000323052	0.00828188	Depleted	Actinobacteria	Actinobacteria	Micrococcales	Microbacteriaceae	Microbacterium	0.223	0.004
OTU_96	6.298	13.785	5.21e-05	0.00345956	Depleted	Proteobacteria	Gammaproteobacteria	Enterobacterales	Enterobacteriaceae	Enterobacter	0.31	0.004
OTU_499	4.117	11.783	0.00107352	0.0189208	Depleted	Actinobacteria	Actinobacteria	Pseudonocardiales	Pseudonocardiaceae	Actinomycetospora	0.063	0.004
OTU_1745	5.882	8.477	0.0018348	0.0246388	Depleted	Actinobacteria	Actinobacteria	Pseudonocardiales	Pseudonocardiaceae	Pseudonocardia	0.006	0
